# Supplementary material for: Synthesis of tricyclic fused pyrrolidine nitroxides from 2-alkynylpyrrolidine-1-oxyls
Source: Beilstein J Org Chem. 2026 Feb 19;22:344–51. doi: 10.3762/bjoc.22.22 (PMC12927486; doi:10.3762/bjoc.22.22)
Supplement: File 2 — Crystallographic information of selected compounds. [file Beilstein_J_Org_Chem-22-344-s002.cif]

data_publication_text
_publ_requested_journal          'Beilstein J.Org.Chem.'
_publ_contact_author_name        'Rybalova T.V.'
_publ_contact_author_email       rybalova@nioch.nsc.ru
loop_
_publ_author_name
_publ_author_address
'Gulman M.M.' ''
'Polienko Yu.F.' ''
'Trakhinina S.Yu.' ''
'Gatilov Yu.V.' ''
'Rybalova T.V.' ''
'Dobrynin S.A.' ''
'Kirilyuk I.A.' ''

data_comp2d_gke5
 
_audit_creation_method            'SHELXL-2018/3'
_shelx_SHELXL_version_number      '2018/3'
_chemical_name_systematic         
;
 2,2,5-triethyl-3,4-bis(hydroxymethyl)-5-((trimethylsilyl)ethynyl)pyrrolidin-1-
 oxyl
;
_chemical_name_common             ?
_chemical_melting_point           342
_chemical_formula_moiety          ?
_chemical_formula_sum
 'C17 H32 N O3 Si' 
_chemical_formula_weight          326.52

loop_
 _atom_type_symbol
 _atom_type_description
 _atom_type_scat_dispersion_real
 _atom_type_scat_dispersion_imag
 _atom_type_scat_source
 'C'  'C'   0.0033   0.0016
 'International Tables Vol C Tables 4.2.6.8 and 6.1.1.4'
 'H'  'H'   0.0000   0.0000
 'International Tables Vol C Tables 4.2.6.8 and 6.1.1.4'
 'N'  'N'   0.0061   0.0033
 'International Tables Vol C Tables 4.2.6.8 and 6.1.1.4'
 'O'  'O'   0.0106   0.0060
 'International Tables Vol C Tables 4.2.6.8 and 6.1.1.4'
 'Si'  'Si'   0.0817   0.0704
 'International Tables Vol C Tables 4.2.6.8 and 6.1.1.4'
 
_space_group_crystal_system       triclinic
_space_group_IT_number            2
_space_group_name_H-M_alt         'P -1'
_space_group_name_Hall            '-P 1'
 
_shelx_space_group_comment
;
The symmetry employed for this shelxl refinement is uniquely defined
by the following loop, which should always be used as a source of
symmetry information in preference to the above space-group names.
They are only intended as comments.
;
 
loop_
 _space_group_symop_operation_xyz
 'x, y, z'
 '-x, -y, -z'
 
_cell_length_a                    12.4707(5)
_cell_length_b                    17.5991(8)
_cell_length_c                    19.5933(9)
_cell_angle_alpha                 82.553(2)
_cell_angle_beta                  79.474(2)
_cell_angle_gamma                 71.963(2)
_cell_volume                      4007.8(3)
_cell_formula_units_Z             8
_cell_measurement_temperature     296(2)
_cell_measurement_reflns_used       9849
_cell_measurement_theta_min         2.27
_cell_measurement_theta_max        25.10
 
_exptl_crystal_description        'block' 
_exptl_crystal_colour             'yellow'
_exptl_crystal_density_meas       ?
_exptl_crystal_density_method     ?
_exptl_crystal_density_diffrn     1.082          
_exptl_crystal_F_000              1432
_exptl_transmission_factor_min    ?
_exptl_transmission_factor_max    ?
_exptl_crystal_size_max           0.800
_exptl_crystal_size_mid           0.400
_exptl_crystal_size_min           0.200
_exptl_absorpt_coefficient_mu     0.128
_shelx_estimated_absorpt_T_min    0.904
_shelx_estimated_absorpt_T_max    0.975
_exptl_absorpt_correction_type    'multi-scan'
_exptl_absorpt_correction_T_min   0.7068 
_exptl_absorpt_correction_T_max    0.7453
_exptl_absorpt_process_details    'SADABS-2016/2'
_exptl_absorpt_special_details    ?
_diffrn_ambient_temperature       296(2)
_diffrn_radiation_wavelength      0.71073
_diffrn_radiation_type            MoK\a
_diffrn_source                    'sealed tube'
_diffrn_measurement_device_type   'Bruker APEX-II CCD'
_diffrn_measurement_method        '\f and \w scans'   
_diffrn_detector_area_resol_mean  ?
_diffrn_reflns_number             56190
_diffrn_reflns_av_unetI/netI      0.0342
_diffrn_reflns_av_R_equivalents   0.0348
_diffrn_reflns_limit_h_min        -15
_diffrn_reflns_limit_h_max        15
_diffrn_reflns_limit_k_min        -21
_diffrn_reflns_limit_k_max        21
_diffrn_reflns_limit_l_min        -24
_diffrn_reflns_limit_l_max        24
_diffrn_reflns_theta_min          1.553
_diffrn_reflns_theta_max          26.127
_diffrn_reflns_theta_full         25.242
_diffrn_measured_fraction_theta_max   0.995
_diffrn_measured_fraction_theta_full  0.998
_diffrn_reflns_Laue_measured_fraction_max    0.995
_diffrn_reflns_Laue_measured_fraction_full   0.998
_diffrn_reflns_point_group_measured_fraction_max   0.995
_diffrn_reflns_point_group_measured_fraction_full  0.998
_reflns_number_total              15904
_reflns_number_gt                 10265
_reflns_threshold_expression      'I > 2\s(I)'
_reflns_Friedel_coverage          0.000
_reflns_Friedel_fraction_max      .
_reflns_Friedel_fraction_full     .
 
_reflns_special_details
;
 Reflections were merged by SHELXL according to the crystal
 class for the calculation of statistics and refinement.
 
 _reflns_Friedel_fraction is defined as the number of unique
 Friedel pairs measured divided by the number that would be
 possible theoretically, ignoring centric projections and
 systematic absences.
;
 
_computing_data_collection        'Bruker APEX2'
_computing_cell_refinement        'Bruker SAINT'
_computing_data_reduction         'Bruker SAINT'
_computing_structure_solution     'SHELXT 2014/5 (Sheldrick, 2014)'
_computing_structure_refinement 'SHELXL-2018/3 (Sheldrick, 2018)'
_computing_molecular_graphics     'Bruker SHELXTL'
_computing_publication_material   'Bruker SHELXTL'
_refine_special_details           ?
_refine_ls_structure_factor_coef  Fsqd
_refine_ls_matrix_type            full
_refine_ls_weighting_scheme       calc
_refine_ls_weighting_details
'w=1/[\s^2^(Fo^2^)+(0.1235P)^2^+1.2150P] where P=(Fo^2^+2Fc^2^)/3'
_atom_sites_solution_primary      direct
_atom_sites_solution_secondary    difmap
_atom_sites_solution_hydrogens    mixed
_refine_ls_hydrogen_treatment     mixed
_refine_ls_extinction_method      none
_refine_ls_extinction_coef        .
_refine_ls_number_reflns          15904
_refine_ls_number_parameters      840
_refine_ls_number_restraints      1
_refine_ls_R_factor_all           0.0995
_refine_ls_R_factor_gt            0.0635
_refine_ls_wR_factor_ref          0.2149
_refine_ls_wR_factor_gt           0.1795
_refine_ls_goodness_of_fit_ref    1.003
_refine_ls_restrained_S_all       1.003
_refine_ls_shift/su_max           0.001
_refine_ls_shift/su_mean          0.000
 
loop_
 _atom_site_label
 _atom_site_type_symbol
 _atom_site_fract_x
 _atom_site_fract_y
 _atom_site_fract_z
 _atom_site_U_iso_or_equiv
 _atom_site_adp_type
 _atom_site_occupancy
 _atom_site_site_symmetry_order  
 _atom_site_calc_flag
 _atom_site_refinement_flags_posn
 _atom_site_refinement_flags_adp
 _atom_site_refinement_flags_occupancy
 _atom_site_disorder_assembly
 _atom_site_disorder_group
Si1 Si 1.04759(7) 0.35535(5) -0.04866(4) 0.0583(2) Uani 1 1 d . . . . .
O1 O 1.23048(14) 0.17081(11) 0.16258(9) 0.0622(5) Uani 1 1 d . . . . .
C6 C 0.8284(2) 0.2116(2) 0.26405(15) 0.0699(8) Uani 0.639(5) 1 d . . P A 1
H6A H 0.837245 0.217643 0.307388 0.084 Uiso 0.639(5) 1 calc R U P A 1
H6B H 0.765269 0.250025 0.253847 0.084 Uiso 0.639(5) 1 calc R U P A 1
O2 O 0.8102(3) 0.1384(2) 0.26433(18) 0.0848(13) Uani 0.639(5) 1 d . . P A 1
H2O H 0.794563 0.134130 0.226411 0.127 Uiso 0.639(5) 1 calc R U P A 1
C6' C 0.8284(2) 0.2116(2) 0.26405(15) 0.0699(8) Uani 0.361(5) 1 d . . P A 2
H6C H 0.832825 0.159241 0.267061 0.084 Uiso 0.361(5) 1 calc R U P A 2
H6D H 0.831067 0.224190 0.306644 0.084 Uiso 0.361(5) 1 calc R U P A 2
O3 O 0.7226(4) 0.2578(4) 0.2429(3) 0.080(2) Uani 0.361(5) 1 d . . P A 2
H3O H 0.712362 0.238726 0.209461 0.120 Uiso 0.361(5) 1 calc R U P A 2
O4 O 0.8861(3) 0.44002(16) 0.2317(2) 0.1378(12) Uani 1 1 d . . . . .
H4O H 0.826443 0.476668 0.237415 0.207 Uiso 1 1 calc R U . . .
N1 N 1.12703(15) 0.20448(11) 0.18797(10) 0.0454(5) Uani 1 1 d . . . . .
C1 C 0.8984(3) 0.4174(3) -0.0533(2) 0.1151(15) Uani 1 1 d . . . . .
H26 H 0.891159 0.472254 -0.047614 0.173 Uiso 1 1 calc R U . . .
H27 H 0.847884 0.398332 -0.017011 0.173 Uiso 1 1 calc R U . . .
H1 H 0.878951 0.413869 -0.097761 0.173 Uiso 1 1 calc R U . . .
C2 C 1.0682(2) 0.31437(15) 0.10450(14) 0.0548(6) Uani 1 1 d . . . . .
C3 C 1.0763(2) 0.29288(14) 0.17889(13) 0.0498(6) Uani 1 1 d . . . . .
C4 C 0.9570(2) 0.30263(14) 0.22226(12) 0.0503(6) Uani 1 1 d . . . . .
H7 H 0.965001 0.301768 0.271216 0.060 Uiso 1 1 calc R U . . .
C5 C 0.93104(19) 0.22562(14) 0.21342(12) 0.0474(5) Uani 1 1 d . . . . .
H10 H 0.914223 0.228931 0.165995 0.057 Uiso 1 1 calc R U . A 1
C8 C 1.0799(4) 0.2601(2) -0.08860(19) 0.0922(11) Uani 1 1 d . . . . .
H3 H 1.066019 0.270983 -0.136008 0.138 Uiso 1 1 calc R U . . .
H32 H 1.032063 0.229273 -0.063118 0.138 Uiso 1 1 calc R U . . .
H31 H 1.158506 0.230458 -0.087502 0.138 Uiso 1 1 calc R U . . .
C9 C 1.0621(2) 0.33115(16) 0.04378(15) 0.0602(7) Uani 1 1 d . . . . .
C10 C 1.04505(19) 0.15942(14) 0.21850(12) 0.0469(5) Uani 1 1 d . . . . .
C11 C 0.8674(3) 0.37926(17) 0.20513(17) 0.0753(9) Uani 1 1 d . . . . .
H11A H 0.870894 0.389444 0.155034 0.090 Uiso 1 1 calc R U . . .
H11B H 0.792192 0.374719 0.224763 0.090 Uiso 1 1 calc R U . . .
C13 C 1.0643(3) 0.08707(16) 0.17716(15) 0.0651(7) Uani 1 1 d . . . . .
H12 H 1.139153 0.050575 0.182392 0.078 Uiso 1 1 calc R U . . .
H11 H 1.008635 0.059440 0.198192 0.078 Uiso 1 1 calc R U . . .
C14 C 1.0570(3) 0.10362(19) 0.10068(15) 0.0728(8) Uani 1 1 d . . . . .
H13 H 0.981482 0.136219 0.094364 0.109 Uiso 1 1 calc R U . . .
H14 H 1.073748 0.053884 0.080011 0.109 Uiso 1 1 calc R U . . .
H15 H 1.111206 0.131312 0.078824 0.109 Uiso 1 1 calc R U . . .
C15 C 1.0589(2) 0.13253(17) 0.29575(13) 0.0615(7) Uani 1 1 d . . . . .
H16 H 1.040907 0.180123 0.320729 0.074 Uiso 1 1 calc R U . . .
H17 H 1.003098 0.104556 0.315429 0.074 Uiso 1 1 calc R U . . .
C16 C 1.1759(3) 0.0787(2) 0.30901(16) 0.0771(9) Uani 1 1 d . . . . .
H19 H 1.191972 0.028911 0.288604 0.116 Uiso 1 1 calc R U . . .
H18 H 1.176872 0.068586 0.358264 0.116 Uiso 1 1 calc R U . . .
H20 H 1.232721 0.104724 0.288534 0.116 Uiso 1 1 calc R U . . .
C17 C 1.1532(3) 0.33510(19) 0.20225(18) 0.0753(8) Uani 1 1 d . . . . .
H21 H 1.225328 0.323122 0.171142 0.090 Uiso 1 1 calc R U . . .
H25 H 1.117637 0.392513 0.196808 0.090 Uiso 1 1 calc R U . . .
C18 C 1.1774(3) 0.3132(2) 0.2756(2) 0.0972(12) Uani 1 1 d . . . . .
H24 H 1.108510 0.332981 0.307424 0.146 Uiso 1 1 calc R U . . .
H22 H 1.233810 0.336769 0.283072 0.146 Uiso 1 1 calc R U . . .
H23 H 1.205239 0.256004 0.283415 0.146 Uiso 1 1 calc R U . . .
C19 C 1.1493(4) 0.4100(2) -0.0898(2) 0.1012(12) Uani 1 1 d . . . . .
H29 H 1.121154 0.464389 -0.077159 0.152 Uiso 1 1 calc R U . . .
H30 H 1.158455 0.409513 -0.139430 0.152 Uiso 1 1 calc R U . . .
H28 H 1.221666 0.384722 -0.074166 0.152 Uiso 1 1 calc R U . . .
Si2 Si 0.03576(7) 0.55196(5) 0.36230(5) 0.0665(2) Uani 1 1 d . . . . .
O5 O -0.26025(17) 0.83038(12) 0.36863(12) 0.0774(6) Uani 1 1 d . . . . .
O6 O 0.13702(16) 0.90932(17) 0.44022(12) 0.0903(8) Uani 1 1 d . . . . .
H6O H 0.180736 0.880546 0.410961 0.135 Uiso 1 1 calc R U . . .
O7 O 0.0872(2) 0.8086(2) 0.55118(12) 0.1073(9) Uani 1 1 d . . . . .
H7O H 0.126059 0.832612 0.523962 0.161 Uiso 1 1 calc R U . . .
N2 N -0.18831(17) 0.84379(13) 0.40050(12) 0.0562(5) Uani 1 1 d . . . . .
C20 C 0.1747(4) 0.5041(3) 0.3944(2) 0.1200(15) Uani 1 1 d . . . . .
H62 H 0.213460 0.543710 0.393390 0.180 Uiso 1 1 calc R U . . .
H63 H 0.220772 0.462667 0.365036 0.180 Uiso 1 1 calc R U . . .
H33 H 0.161419 0.481325 0.441236 0.180 Uiso 1 1 calc R U . . .
C21 C -0.0777(3) 0.70973(18) 0.42723(15) 0.0655(7) Uani 1 1 d . . . . .
C22 C -0.1406(2) 0.78698(17) 0.45734(14) 0.0600(7) Uani 1 1 d . . . . .
C23 C -0.0309(3) 0.64743(18) 0.40165(17) 0.0709(8) Uani 1 1 d . . . . .
C24 C -0.1340(2) 0.90895(16) 0.37720(14) 0.0567(6) Uani 1 1 d . . . . .
C25 C -0.2142(3) 0.98795(18) 0.4071(2) 0.0774(9) Uani 1 1 d . . . . .
H51 H -0.222456 0.980578 0.457523 0.093 Uiso 1 1 calc R U . . .
H50 H -0.177626 1.029860 0.392417 0.093 Uiso 1 1 calc R U . . .
C26 C -0.3326(3) 1.0167(2) 0.3862(3) 0.1086(14) Uani 1 1 d . . . . .
H48 H -0.326105 1.021477 0.336346 0.163 Uiso 1 1 calc R U . . .
H49 H -0.372940 1.067967 0.403760 0.163 Uiso 1 1 calc R U . . .
H34 H -0.373598 0.978833 0.405260 0.163 Uiso 1 1 calc R U . . .
C27 C 0.0576(4) 0.5733(2) 0.26736(19) 0.0965(11) Uani 1 1 d . . . . .
H35 H -0.014871 0.591550 0.251077 0.145 Uiso 1 1 calc R U . . .
H65 H 0.103550 0.525403 0.245806 0.145 Uiso 1 1 calc R U . . .
H64 H 0.095682 0.614085 0.255559 0.145 Uiso 1 1 calc R U . . .
C28 C -0.0620(4) 0.4896(2) 0.3894(2) 0.1117(14) Uani 1 1 d . . . . .
H37 H -0.063330 0.473109 0.438141 0.168 Uiso 1 1 calc R U . . .
H38 H -0.036124 0.443184 0.363178 0.168 Uiso 1 1 calc R U . . .
H36 H -0.137455 0.520219 0.381015 0.168 Uiso 1 1 calc R U . . .
C29 C -0.0615(2) 0.82800(18) 0.47921(13) 0.0605(7) Uani 1 1 d . . . . .
H44 H -0.107517 0.866717 0.512695 0.073 Uiso 1 1 calc R U . . .
C30 C 0.0355(3) 0.7709(2) 0.51374(17) 0.0872(10) Uani 1 1 d . . . . .
H42 H 0.006455 0.731984 0.545103 0.105 Uiso 1 1 calc R U . . .
H43 H 0.092888 0.741956 0.478194 0.105 Uiso 1 1 calc R U . . .
C32 C -0.0256(2) 0.87543(16) 0.41206(13) 0.0540(6) Uani 1 1 d . . . . .
H47 H 0.030217 0.836818 0.381726 0.065 Uiso 1 1 calc R U . . .
C33 C 0.0278(2) 0.9402(2) 0.41915(18) 0.0740(8) Uani 1 1 d . . . . .
H45 H 0.034495 0.971279 0.374767 0.089 Uiso 1 1 calc R U . . .
H46 H -0.022357 0.976079 0.452937 0.089 Uiso 1 1 calc R U . . .
C34 C -0.1118(3) 0.9195(2) 0.29791(17) 0.0843(9) Uani 1 1 d . . . . .
H52 H -0.184134 0.931822 0.280969 0.101 Uiso 1 1 calc R U . . .
H56 H -0.083475 0.965645 0.284622 0.101 Uiso 1 1 calc R U . . .
C35 C -0.0287(4) 0.8491(3) 0.26093(18) 0.1043(13) Uani 1 1 d . . . . .
H55 H 0.047047 0.842915 0.269441 0.157 Uiso 1 1 calc R U . . .
H54 H -0.031137 0.858586 0.211793 0.157 Uiso 1 1 calc R U . . .
H53 H -0.049448 0.801154 0.278141 0.157 Uiso 1 1 calc R U . . .
C36 C -0.2388(3) 0.7733(3) 0.5154(2) 0.0974(12) Uani 1 1 d . . . . .
H61 H -0.282364 0.747004 0.495581 0.117 Uiso 1 1 calc R U . . .
H57 H -0.204098 0.736462 0.552014 0.117 Uiso 1 1 calc R U . . .
C37 C -0.3184(4) 0.8436(3) 0.5475(3) 0.1313(18) Uani 1 1 d . . . . .
H60 H -0.276763 0.872327 0.565320 0.197 Uiso 1 1 calc R U . . .
H58 H -0.369744 0.827034 0.584859 0.197 Uiso 1 1 calc R U . . .
H59 H -0.361076 0.877840 0.513278 0.197 Uiso 1 1 calc R U . . .
Si3 Si 0.40465(7) 0.66027(5) 0.54408(4) 0.0648(2) Uani 1 1 d . . . . .
O8 O 0.26643(13) 0.85004(11) 0.31547(9) 0.0568(4) Uani 1 1 d . . . . .
O9 O 0.70194(18) 0.58089(11) 0.26813(12) 0.0741(6) Uani 1 1 d D . . . .
H9Q H 0.735(3) 0.6171(19) 0.275(2) 0.111 Uiso 1 1 d D U . . .
O10 O 0.77521(15) 0.71004(12) 0.27395(11) 0.0680(5) Uani 1 1 d D . . . .
H10Q H 0.782(3) 0.726(2) 0.3092(14) 0.102 Uiso 1 1 d D U . . .
N3 N 0.36919(15) 0.80623(11) 0.30020(9) 0.0414(4) Uani 1 1 d . . . . .
C7 C 0.56696(18) 0.76451(13) 0.28966(12) 0.0407(5) Uani 1 1 d . . . . .
H7A H 0.575235 0.761799 0.338775 0.049 Uiso 1 1 calc R U . . .
C38 C 0.5491(4) 0.5878(3) 0.5458(2) 0.1344(19) Uani 1 1 d . . . . .
H72 H 0.545393 0.534516 0.543754 0.202 Uiso 1 1 calc R U . . .
H73 H 0.575773 0.590895 0.588053 0.202 Uiso 1 1 calc R U . . .
H66 H 0.600690 0.600702 0.506539 0.202 Uiso 1 1 calc R U . . .
C39 C 0.3908(2) 0.69922(14) 0.39036(13) 0.0502(6) Uani 1 1 d . . . . .
C40 C 0.40003(19) 0.71759(13) 0.31396(12) 0.0437(5) Uani 1 1 d . . . . .
C41 C 0.3885(2) 0.68432(16) 0.45152(14) 0.0590(7) Uani 1 1 d . . . . .
C42 C 0.46687(18) 0.83904(13) 0.27572(11) 0.0410(5) Uani 1 1 d . . . . .
C43 C 0.4564(2) 0.90982(14) 0.31740(13) 0.0532(6) Uani 1 1 d . . . . .
H82 H 0.524189 0.927215 0.302449 0.064 Uiso 1 1 calc R U . . .
H79 H 0.391826 0.953846 0.305269 0.064 Uiso 1 1 calc R U . . .
C44 C 0.4416(2) 0.89467(17) 0.39603(14) 0.0615(7) Uani 1 1 d . . . . .
H80 H 0.381214 0.870437 0.411375 0.092 Uiso 1 1 calc R U . . .
H81 H 0.422808 0.944583 0.416744 0.092 Uiso 1 1 calc R U . . .
H67 H 0.511289 0.859394 0.409750 0.092 Uiso 1 1 calc R U . . .
C45 C 0.2933(3) 0.6153(2) 0.58938(19) 0.0943(11) Uani 1 1 d . . . . .
H68 H 0.219540 0.653390 0.587195 0.142 Uiso 1 1 calc R U . . .
H93 H 0.303716 0.600763 0.637187 0.142 Uiso 1 1 calc R U . . .
H94 H 0.298482 0.568366 0.567385 0.142 Uiso 1 1 calc R U . . .
C46 C 0.3945(4) 0.7551(2) 0.57933(18) 0.0958(11) Uani 1 1 d . . . . .
H69 H 0.451566 0.777653 0.552793 0.144 Uiso 1 1 calc R U . . .
H70 H 0.406377 0.744720 0.627113 0.144 Uiso 1 1 calc R U . . .
H71 H 0.320215 0.792084 0.576396 0.144 Uiso 1 1 calc R U . . .
C47 C 0.3193(2) 0.68393(16) 0.28473(14) 0.0589(7) Uani 1 1 d . . . . .
H77 H 0.344936 0.625915 0.291612 0.071 Uiso 1 1 calc R U . . .
H78 H 0.243713 0.702039 0.311441 0.071 Uiso 1 1 calc R U . . .
C48 C 0.3104(3) 0.7072(2) 0.20846(16) 0.0739(8) Uani 1 1 d . . . . .
H75 H 0.284565 0.764562 0.200862 0.111 Uiso 1 1 calc R U . . .
H74 H 0.257142 0.684734 0.195002 0.111 Uiso 1 1 calc R U . . .
H76 H 0.383937 0.687152 0.181097 0.111 Uiso 1 1 calc R U . . .
C49 C 0.52666(19) 0.69295(13) 0.28012(12) 0.0422(5) Uani 1 1 d . . . . .
H83 H 0.529342 0.690469 0.230136 0.051 Uiso 1 1 calc R U . . .
C50 C 0.5952(2) 0.61103(14) 0.30916(14) 0.0580(6) Uani 1 1 d . . . . .
H84 H 0.606919 0.615399 0.355926 0.070 Uiso 1 1 calc R U . . .
H85 H 0.551520 0.573387 0.312146 0.070 Uiso 1 1 calc R U . . .
C51 C 0.6808(2) 0.76662(16) 0.24633(14) 0.0537(6) Uani 1 1 d . . . . .
H86 H 0.681914 0.755180 0.199053 0.064 Uiso 1 1 calc R U . . .
H87 H 0.688486 0.820036 0.244721 0.064 Uiso 1 1 calc R U . . .
C52 C 0.4709(2) 0.86509(14) 0.19715(12) 0.0503(6) Uani 1 1 d . . . . .
H88 H 0.534579 0.886984 0.182196 0.060 Uiso 1 1 calc R U . . .
H92 H 0.486621 0.817574 0.172426 0.060 Uiso 1 1 calc R U . . .
C53 C 0.3651(3) 0.92596(16) 0.17491(14) 0.0637(7) Uani 1 1 d . . . . .
H90 H 0.300200 0.906612 0.191286 0.096 Uiso 1 1 calc R U . . .
H91 H 0.374723 0.934092 0.125031 0.096 Uiso 1 1 calc R U . . .
H89 H 0.353317 0.975800 0.194318 0.096 Uiso 1 1 calc R U . . .
Si4 Si 0.50621(7) 0.44745(5) 0.14808(5) 0.0651(2) Uani 1 1 d . . . . .
O11 O 0.75627(17) 0.13807(13) 0.13419(11) 0.0767(6) Uani 1 1 d . . . . .
O12 O 0.32921(16) 0.17197(17) 0.01925(11) 0.0853(7) Uani 1 1 d . . . . .
H12O H 0.285529 0.193341 0.052617 0.128 Uiso 1 1 calc R U . . .
O13 O 0.4327(2) 0.26569(14) -0.07395(10) 0.0822(6) Uani 1 1 d . . . . .
H13O H 0.400781 0.231739 -0.057105 0.123 Uiso 1 1 calc R U . . .
N4 N 0.67944(16) 0.14932(11) 0.09624(10) 0.0480(5) Uani 1 1 d . . . . .
C54 C 0.4823(5) 0.4235(3) 0.2432(2) 0.1265(17) Uani 1 1 d . . . . .
H95 H 0.431807 0.390619 0.254176 0.190 Uiso 1 1 calc R U . . .
H97 H 0.448918 0.472219 0.266111 0.190 Uiso 1 1 calc R U . . .
H123 H 0.553887 0.395116 0.258697 0.190 Uiso 1 1 calc R U . . .
C55 C 0.6142(2) 0.29209(15) 0.07896(14) 0.0555(6) Uani 1 1 d . . . . .
C56 C 0.6587(2) 0.21739(13) 0.04302(12) 0.0473(5) Uani 1 1 d . . . . .
C57 C 0.5760(3) 0.35271(16) 0.10737(15) 0.0633(7) Uani 1 1 d . . . . .
C58 C 0.5969(2) 0.10240(14) 0.10691(13) 0.0501(6) Uani 1 1 d . . . . .
C59 C 0.6547(3) 0.02153(15) 0.07361(17) 0.0718(8) Uani 1 1 d . . . . .
H106 H 0.599362 -0.008258 0.080368 0.086 Uiso 1 1 calc R U . . .
H109 H 0.673743 0.032864 0.023857 0.086 Uiso 1 1 calc R U . . .
C60 C 0.7616(4) -0.0319(2) 0.1009(2) 0.1133(14) Uani 1 1 d . . . . .
H107 H 0.816669 -0.002872 0.095866 0.170 Uiso 1 1 calc R U . . .
H108 H 0.792866 -0.078419 0.074800 0.170 Uiso 1 1 calc R U . . .
H96 H 0.742881 -0.048124 0.149130 0.170 Uiso 1 1 calc R U . . .
C61 C 0.3725(4) 0.4950(3) 0.1127(3) 0.154(2) Uani 1 1 d . . . . .
H99 H 0.389356 0.510142 0.064043 0.231 Uiso 1 1 calc R U . . .
H100 H 0.329856 0.541760 0.136832 0.231 Uiso 1 1 calc R U . . .
H98 H 0.328402 0.457860 0.118889 0.231 Uiso 1 1 calc R U . . .
C62 C 0.7710(2) 0.21793(19) -0.00622(16) 0.0685(8) Uani 1 1 d . . . . .
H101 H 0.753833 0.262004 -0.041640 0.082 Uiso 1 1 calc R U . . .
H105 H 0.822461 0.228383 0.020521 0.082 Uiso 1 1 calc R U . . .
C63 C 0.8321(3) 0.1421(2) -0.04191(19) 0.0863(10) Uani 1 1 d . . . . .
H102 H 0.850687 0.097916 -0.007526 0.130 Uiso 1 1 calc R U . . .
H103 H 0.900915 0.147694 -0.070453 0.130 Uiso 1 1 calc R U . . .
H104 H 0.783654 0.132305 -0.070502 0.130 Uiso 1 1 calc R U . . .
C64 C 0.5561(3) 0.0879(2) 0.18521(15) 0.0755(8) Uani 1 1 d . . . . .
H114 H 0.501251 0.057963 0.190342 0.091 Uiso 1 1 calc R U . . .
H110 H 0.620987 0.054318 0.206484 0.091 Uiso 1 1 calc R U . . .
C65 C 0.5026(3) 0.1610(2) 0.22538(15) 0.0893(11) Uani 1 1 d . . . . .
H111 H 0.553253 0.193733 0.218016 0.134 Uiso 1 1 calc R U . . .
H112 H 0.488515 0.144922 0.274092 0.134 Uiso 1 1 calc R U . . .
H113 H 0.431811 0.191126 0.209688 0.134 Uiso 1 1 calc R U . . .
C66 C 0.50361(19) 0.15783(14) 0.06701(11) 0.0456(5) Uani 1 1 d . . . . .
H117 H 0.454055 0.197589 0.098636 0.055 Uiso 1 1 calc R U . . .
C67 C 0.4282(2) 0.11713(19) 0.04252(15) 0.0663(7) Uani 1 1 d . . . . .
H115 H 0.472174 0.084632 0.004814 0.080 Uiso 1 1 calc R U . . .
H116 H 0.405049 0.081581 0.080480 0.080 Uiso 1 1 calc R U . . .
C68 C 0.4933(3) 0.27952(17) -0.02475(14) 0.0655(7) Uani 1 1 d . . . . .
H119 H 0.439259 0.309784 0.011410 0.079 Uiso 1 1 calc R U . . .
H118 H 0.541923 0.311849 -0.047636 0.079 Uiso 1 1 calc R U . . .
C69 C 0.5998(3) 0.51228(19) 0.1256(2) 0.0930(11) Uani 1 1 d . . . . .
H120 H 0.671016 0.486083 0.142290 0.140 Uiso 1 1 calc R U . . .
H122 H 0.563931 0.561962 0.146833 0.140 Uiso 1 1 calc R U . . .
H121 H 0.613412 0.522714 0.075964 0.140 Uiso 1 1 calc R U . . .
C70 C 0.5664(2) 0.20265(14) 0.00871(12) 0.0452(5) Uani 1 1 d . . . . .
H70A H 0.604546 0.166116 -0.027924 0.054 Uiso 1 1 calc R U . . .
 
loop_
 _atom_site_aniso_label
 _atom_site_aniso_U_11
 _atom_site_aniso_U_22
 _atom_site_aniso_U_33
 _atom_site_aniso_U_23
 _atom_site_aniso_U_13
 _atom_site_aniso_U_12
Si1 0.0612(4) 0.0569(4) 0.0479(4) 0.0044(3) -0.0051(3) -0.0099(3)
O1 0.0393(9) 0.0720(12) 0.0618(11) -0.0120(9) 0.0005(8) 0.0014(8)
C6 0.0486(15) 0.094(2) 0.0585(17) -0.0070(15) 0.0011(12) -0.0135(15)
O2 0.080(2) 0.118(3) 0.067(2) 0.002(2) -0.0097(18) -0.048(2)
C6' 0.0486(15) 0.094(2) 0.0585(17) -0.0070(15) 0.0011(12) -0.0135(15)
O3 0.042(3) 0.124(5) 0.074(4) -0.026(3) -0.007(3) -0.017(3)
O4 0.156(3) 0.0705(17) 0.160(3) -0.0319(18) -0.043(2) 0.0240(17)
N1 0.0405(10) 0.0470(11) 0.0404(10) -0.0078(8) -0.0035(8) -0.0006(8)
C1 0.086(3) 0.132(4) 0.098(3) -0.010(3) -0.029(2) 0.019(2)
C2 0.0558(14) 0.0462(14) 0.0572(17) -0.0002(12) -0.0050(12) -0.0109(11)
C3 0.0539(14) 0.0442(13) 0.0474(14) -0.0049(10) -0.0069(11) -0.0089(11)
C4 0.0517(13) 0.0484(13) 0.0399(13) -0.0106(10) -0.0075(10) 0.0041(11)
C5 0.0416(12) 0.0557(14) 0.0359(12) -0.0079(10) -0.0037(9) -0.0011(10)
C8 0.112(3) 0.083(2) 0.077(2) -0.0177(18) 0.008(2) -0.031(2)
C9 0.0632(16) 0.0544(15) 0.0548(17) 0.0065(12) -0.0029(13) -0.0131(13)
C10 0.0451(12) 0.0456(13) 0.0419(13) -0.0034(10) -0.0029(10) -0.0040(10)
C11 0.0711(18) 0.0581(17) 0.077(2) -0.0208(15) -0.0159(15) 0.0176(14)
C13 0.0686(17) 0.0518(15) 0.0693(18) -0.0175(13) -0.0025(14) -0.0092(13)
C14 0.0715(18) 0.079(2) 0.0681(19) -0.0328(16) -0.0052(15) -0.0149(16)
C15 0.0657(16) 0.0584(15) 0.0487(15) 0.0038(12) -0.0075(12) -0.0051(13)
C16 0.079(2) 0.076(2) 0.0624(18) 0.0054(15) -0.0213(15) -0.0006(16)
C17 0.079(2) 0.0651(18) 0.089(2) -0.0171(16) -0.0190(17) -0.0241(16)
C18 0.094(3) 0.112(3) 0.101(3) -0.037(2) -0.036(2) -0.029(2)
C19 0.131(3) 0.090(3) 0.081(2) 0.0172(19) 0.001(2) -0.050(2)
Si2 0.0642(5) 0.0534(4) 0.0753(6) -0.0085(4) -0.0097(4) -0.0067(4)
O5 0.0622(11) 0.0768(13) 0.1058(17) -0.0336(12) -0.0340(11) -0.0155(10)
O6 0.0489(11) 0.146(2) 0.0878(16) -0.0492(15) -0.0041(10) -0.0330(13)
O7 0.0835(17) 0.179(3) 0.0609(14) -0.0283(16) -0.0288(12) -0.0223(17)
N2 0.0497(11) 0.0567(12) 0.0668(14) -0.0214(11) -0.0137(10) -0.0127(10)
C20 0.093(3) 0.116(3) 0.129(4) -0.021(3) -0.035(3) 0.015(2)
C21 0.0686(17) 0.0624(18) 0.0635(18) -0.0053(14) -0.0076(14) -0.0176(15)
C22 0.0590(15) 0.0646(16) 0.0551(16) -0.0135(13) -0.0033(12) -0.0155(13)
C23 0.0755(19) 0.0596(17) 0.073(2) -0.0075(15) -0.0113(15) -0.0117(15)
C24 0.0542(14) 0.0587(15) 0.0608(16) -0.0141(12) -0.0127(12) -0.0159(12)
C25 0.0664(18) 0.0580(17) 0.111(3) -0.0210(17) -0.0214(17) -0.0126(14)
C26 0.075(2) 0.078(2) 0.172(4) -0.036(2) -0.043(2) 0.0039(18)
C27 0.107(3) 0.088(2) 0.082(2) -0.0110(19) -0.004(2) -0.013(2)
C28 0.126(3) 0.093(3) 0.123(3) -0.011(2) 0.003(3) -0.054(3)
C29 0.0513(14) 0.0814(19) 0.0473(15) -0.0208(13) -0.0056(11) -0.0120(13)
C30 0.072(2) 0.123(3) 0.062(2) -0.0078(19) -0.0228(16) -0.0137(19)
C32 0.0423(12) 0.0723(17) 0.0490(14) -0.0231(12) -0.0026(10) -0.0142(12)
C33 0.0531(16) 0.090(2) 0.087(2) -0.0333(17) -0.0062(14) -0.0253(15)
C34 0.098(2) 0.095(2) 0.069(2) -0.0017(18) -0.0255(18) -0.035(2)
C35 0.113(3) 0.144(4) 0.054(2) -0.028(2) -0.0067(19) -0.030(3)
C36 0.082(2) 0.117(3) 0.092(3) -0.033(2) 0.018(2) -0.038(2)
C37 0.090(3) 0.191(5) 0.120(4) -0.058(4) 0.024(3) -0.055(3)
Si3 0.0622(5) 0.0839(6) 0.0427(4) -0.0002(4) -0.0037(3) -0.0178(4)
O8 0.0369(8) 0.0633(11) 0.0633(11) -0.0176(9) -0.0049(7) -0.0012(8)
O9 0.0670(12) 0.0496(11) 0.0884(15) -0.0199(10) 0.0003(11) 0.0066(9)
O10 0.0411(9) 0.0708(12) 0.0884(15) -0.0260(11) -0.0126(9) -0.0015(9)
N3 0.0370(9) 0.0430(10) 0.0414(10) -0.0101(8) -0.0036(8) -0.0062(8)
C7 0.0394(11) 0.0402(11) 0.0400(12) -0.0096(9) -0.0042(9) -0.0064(9)
C38 0.088(3) 0.184(5) 0.097(3) -0.008(3) -0.029(2) 0.018(3)
C39 0.0499(13) 0.0516(14) 0.0471(15) -0.0041(11) 0.0021(11) -0.0172(11)
C40 0.0480(12) 0.0437(12) 0.0394(12) -0.0059(9) -0.0036(10) -0.0140(10)
C41 0.0598(15) 0.0631(16) 0.0490(16) 0.0001(12) 0.0014(12) -0.0180(13)
C42 0.0413(11) 0.0388(11) 0.0414(12) -0.0078(9) -0.0041(9) -0.0091(9)
C43 0.0538(14) 0.0411(12) 0.0646(16) -0.0169(11) -0.0099(12) -0.0081(11)
C44 0.0574(15) 0.0703(17) 0.0618(17) -0.0302(14) -0.0080(13) -0.0164(13)
C45 0.108(3) 0.096(3) 0.074(2) 0.0135(19) 0.0045(19) -0.042(2)
C46 0.114(3) 0.123(3) 0.062(2) -0.020(2) 0.0018(19) -0.055(3)
C47 0.0594(15) 0.0594(16) 0.0650(17) -0.0102(13) -0.0070(13) -0.0271(13)
C48 0.0746(19) 0.095(2) 0.0677(19) -0.0197(16) -0.0177(15) -0.0384(17)
C49 0.0469(12) 0.0391(11) 0.0380(12) -0.0087(9) -0.0021(9) -0.0091(10)
C50 0.0613(15) 0.0412(13) 0.0613(16) -0.0061(11) -0.0050(13) -0.0021(12)
C51 0.0423(12) 0.0575(15) 0.0602(16) -0.0111(12) -0.0026(11) -0.0135(11)
C52 0.0601(14) 0.0438(13) 0.0448(13) -0.0032(10) -0.0044(11) -0.0141(11)
C53 0.0813(19) 0.0545(15) 0.0535(16) 0.0044(12) -0.0197(14) -0.0150(14)
Si4 0.0628(5) 0.0493(4) 0.0855(6) -0.0270(4) -0.0179(4) -0.0073(3)
O11 0.0654(12) 0.0888(15) 0.0825(14) -0.0117(11) -0.0365(11) -0.0155(11)
O12 0.0487(11) 0.141(2) 0.0704(14) -0.0274(13) -0.0081(10) -0.0271(12)
O13 0.0900(16) 0.0953(17) 0.0530(12) -0.0105(11) -0.0281(11) -0.0036(12)
N4 0.0486(11) 0.0462(11) 0.0502(12) -0.0103(9) -0.0124(9) -0.0100(9)
C54 0.161(4) 0.113(3) 0.095(3) -0.043(3) 0.021(3) -0.034(3)
C55 0.0688(16) 0.0456(14) 0.0568(15) -0.0088(12) -0.0075(13) -0.0229(12)
C56 0.0559(14) 0.0395(12) 0.0481(14) -0.0098(10) -0.0031(11) -0.0167(11)
C57 0.0784(18) 0.0484(15) 0.0672(18) -0.0139(13) -0.0134(14) -0.0196(14)
C58 0.0632(15) 0.0429(13) 0.0461(14) -0.0045(10) -0.0087(11) -0.0179(11)
C59 0.095(2) 0.0388(14) 0.081(2) -0.0080(13) -0.0207(17) -0.0139(14)
C60 0.132(3) 0.059(2) 0.126(3) -0.011(2) -0.037(3) 0.017(2)
C61 0.087(3) 0.128(4) 0.255(7) -0.082(4) -0.084(4) 0.017(3)
C62 0.0627(16) 0.0779(19) 0.0725(19) -0.0157(15) 0.0037(14) -0.0357(15)
C63 0.0582(17) 0.106(3) 0.093(2) -0.040(2) 0.0210(16) -0.0270(17)
C64 0.095(2) 0.083(2) 0.0520(17) 0.0090(15) -0.0142(16) -0.0354(18)
C65 0.087(2) 0.126(3) 0.0452(17) -0.0117(18) -0.0010(15) -0.021(2)
C66 0.0469(12) 0.0522(13) 0.0380(12) -0.0135(10) -0.0015(10) -0.0137(11)
C67 0.0609(16) 0.085(2) 0.0622(17) -0.0228(15) 0.0000(13) -0.0331(15)
C68 0.0787(18) 0.0591(16) 0.0507(16) -0.0046(12) -0.0148(14) -0.0059(14)
C69 0.100(3) 0.0575(18) 0.133(3) -0.0087(19) -0.041(2) -0.0248(18)
C70 0.0500(13) 0.0449(12) 0.0380(12) -0.0113(10) -0.0030(10) -0.0091(10)
 
_geom_special_details
;
 All esds (except the esd in the dihedral angle between two l.s. planes)
 are estimated using the full covariance matrix.  The cell esds are taken
 into account individually in the estimation of esds in distances, angles
 and torsion angles; correlations between esds in cell parameters are only
 used when they are defined by crystal symmetry.  An approximate (isotropic)
 treatment of cell esds is used for estimating esds involving l.s. planes.
;
 
loop_
 _geom_bond_atom_site_label_1
 _geom_bond_atom_site_label_2
 _geom_bond_distance
 _geom_bond_site_symmetry_2
 _geom_bond_publ_flag
Si1 C9 1.835(3) . ?
Si1 C19 1.835(4) . ?
Si1 C8 1.841(3) . ?
Si1 C1 1.855(4) . ?
O1 N1 1.277(2) . ?
C6 O2 1.373(5) . ?
C6 C5 1.534(4) . ?
C6 H6A 0.9000 . ?
C6 H6B 0.9000 . ?
O2 H2O 0.8200 . ?
C6' O3 1.421(6) . ?
C6' C5 1.534(4) . ?
C6' H6C 0.9000 . ?
C6' H6D 0.9000 . ?
O3 H3O 0.8200 . ?
O4 C11 1.346(4) . ?
O4 H4O 0.8200 . ?
N1 C10 1.479(3) . ?
N1 C3 1.487(3) . ?
C1 H26 0.9600 . ?
C1 H27 0.9600 . ?
C1 H1 0.9600 . ?
C2 C9 1.198(4) . ?
C2 C3 1.471(4) . ?
C3 C17 1.539(4) . ?
C3 C4 1.543(3) . ?
C4 C11 1.506(3) . ?
C4 C5 1.525(3) . ?
C4 H7 0.9800 . ?
C5 C10 1.544(3) . ?
C5 H10 0.9800 . ?
C8 H3 0.9600 . ?
C8 H32 0.9600 . ?
C8 H31 0.9600 . ?
C10 C13 1.530(3) . ?
C10 C15 1.551(3) . ?
C11 H11A 0.9700 . ?
C11 H11B 0.9700 . ?
C13 C14 1.503(4) . ?
C13 H12 0.9700 . ?
C13 H11 0.9700 . ?
C14 H13 0.9600 . ?
C14 H14 0.9600 . ?
C14 H15 0.9600 . ?
C15 C16 1.520(4) . ?
C15 H16 0.9700 . ?
C15 H17 0.9700 . ?
C16 H19 0.9600 . ?
C16 H18 0.9600 . ?
C16 H20 0.9600 . ?
C17 C18 1.500(5) . ?
C17 H21 0.9700 . ?
C17 H25 0.9700 . ?
C18 H24 0.9600 . ?
C18 H22 0.9600 . ?
C18 H23 0.9600 . ?
C19 H29 0.9600 . ?
C19 H30 0.9600 . ?
C19 H28 0.9600 . ?
Si2 C23 1.829(3) . ?
Si2 C27 1.837(4) . ?
Si2 C28 1.848(4) . ?
Si2 C20 1.861(4) . ?
O5 N2 1.275(3) . ?
O6 C33 1.417(4) . ?
O6 H6O 0.8200 . ?
O7 C30 1.399(4) . ?
O7 H7O 0.8200 . ?
N2 C22 1.476(4) . ?
N2 C24 1.488(3) . ?
C20 H62 0.9600 . ?
C20 H63 0.9600 . ?
C20 H33 0.9600 . ?
C21 C23 1.197(4) . ?
C21 C22 1.480(4) . ?
C22 C29 1.535(4) . ?
C22 C36 1.566(4) . ?
C24 C34 1.525(4) . ?
C24 C32 1.543(4) . ?
C24 C25 1.553(4) . ?
C25 C26 1.519(5) . ?
C25 H51 0.9700 . ?
C25 H50 0.9700 . ?
C26 H48 0.9600 . ?
C26 H49 0.9600 . ?
C26 H34 0.9600 . ?
C27 H35 0.9600 . ?
C27 H65 0.9600 . ?
C27 H64 0.9600 . ?
C28 H37 0.9600 . ?
C28 H38 0.9600 . ?
C28 H36 0.9600 . ?
C29 C30 1.517(4) . ?
C29 C32 1.536(4) . ?
C29 H44 0.9800 . ?
C30 H42 0.9700 . ?
C30 H43 0.9700 . ?
C32 C33 1.519(4) . ?
C32 H47 0.9800 . ?
C33 H45 0.9700 . ?
C33 H46 0.9700 . ?
C34 C35 1.516(5) . ?
C34 H52 0.9700 . ?
C34 H56 0.9700 . ?
C35 H55 0.9600 . ?
C35 H54 0.9600 . ?
C35 H53 0.9600 . ?
C36 C37 1.457(6) . ?
C36 H61 0.9700 . ?
C36 H57 0.9700 . ?
C37 H60 0.9600 . ?
C37 H58 0.9600 . ?
C37 H59 0.9600 . ?
Si3 C45 1.841(3) . ?
Si3 C41 1.841(3) . ?
Si3 C46 1.847(4) . ?
Si3 C38 1.860(4) . ?
O8 N3 1.278(2) . ?
O9 C50 1.408(3) . ?
O9 H9Q 0.901(18) . ?
O10 C51 1.427(3) . ?
O10 H10Q 0.809(18) . ?
N3 C42 1.482(3) . ?
N3 C40 1.487(3) . ?
C7 C51 1.524(3) . ?
C7 C49 1.537(3) . ?
C7 C42 1.540(3) . ?
C7 H7A 0.9800 . ?
C38 H72 0.9600 . ?
C38 H73 0.9600 . ?
C38 H66 0.9600 . ?
C39 C41 1.190(3) . ?
C39 C40 1.481(3) . ?
C40 C47 1.536(3) . ?
C40 C49 1.546(3) . ?
C42 C43 1.536(3) . ?
C42 C52 1.545(3) . ?
C43 C44 1.516(4) . ?
C43 H82 0.9700 . ?
C43 H79 0.9700 . ?
C44 H80 0.9600 . ?
C44 H81 0.9600 . ?
C44 H67 0.9600 . ?
C45 H68 0.9600 . ?
C45 H93 0.9600 . ?
C45 H94 0.9600 . ?
C46 H69 0.9600 . ?
C46 H70 0.9600 . ?
C46 H71 0.9600 . ?
C47 C48 1.512(4) . ?
C47 H77 0.9700 . ?
C47 H78 0.9700 . ?
C48 H75 0.9600 . ?
C48 H74 0.9600 . ?
C48 H76 0.9600 . ?
C49 C50 1.528(3) . ?
C49 H83 0.9800 . ?
C50 H84 0.9700 . ?
C50 H85 0.9700 . ?
C51 H86 0.9700 . ?
C51 H87 0.9700 . ?
C52 C53 1.514(4) . ?
C52 H88 0.9700 . ?
C52 H92 0.9700 . ?
C53 H90 0.9600 . ?
C53 H91 0.9600 . ?
C53 H89 0.9600 . ?
Si4 C69 1.834(4) . ?
Si4 C61 1.835(4) . ?
Si4 C57 1.835(3) . ?
Si4 C54 1.847(4) . ?
O11 N4 1.271(3) . ?
O12 C67 1.421(4) . ?
O12 H12O 0.8200 . ?
O13 C68 1.414(3) . ?
O13 H13O 0.8200 . ?
N4 C56 1.474(3) . ?
N4 C58 1.479(3) . ?
C54 H95 0.9600 . ?
C54 H97 0.9600 . ?
C54 H123 0.9600 . ?
C55 C57 1.191(3) . ?
C55 C56 1.476(3) . ?
C56 C70 1.536(3) . ?
C56 C62 1.551(4) . ?
C58 C66 1.533(3) . ?
C58 C64 1.540(4) . ?
C58 C59 1.550(3) . ?
C59 C60 1.516(5) . ?
C59 H106 0.9700 . ?
C59 H109 0.9700 . ?
C60 H107 0.9600 . ?
C60 H108 0.9600 . ?
C60 H96 0.9600 . ?
C61 H99 0.9600 . ?
C61 H100 0.9600 . ?
C61 H98 0.9600 . ?
C62 C63 1.506(4) . ?
C62 H101 0.9700 . ?
C62 H105 0.9700 . ?
C63 H102 0.9600 . ?
C63 H103 0.9600 . ?
C63 H104 0.9600 . ?
C64 C65 1.503(5) . ?
C64 H114 0.9700 . ?
C64 H110 0.9700 . ?
C65 H111 0.9600 . ?
C65 H112 0.9600 . ?
C65 H113 0.9600 . ?
C66 C67 1.516(3) . ?
C66 C70 1.537(3) . ?
C66 H117 0.9800 . ?
C67 H115 0.9700 . ?
C67 H116 0.9700 . ?
C68 C70 1.522(4) . ?
C68 H119 0.9700 . ?
C68 H118 0.9700 . ?
C69 H120 0.9600 . ?
C69 H122 0.9600 . ?
C69 H121 0.9600 . ?
C70 H70A 0.9800 . ?
 
loop_
 _geom_angle_atom_site_label_1
 _geom_angle_atom_site_label_2
 _geom_angle_atom_site_label_3
 _geom_angle
 _geom_angle_site_symmetry_1
 _geom_angle_site_symmetry_3
 _geom_angle_publ_flag
C9 Si1 C19 108.85(16) . . ?
C9 Si1 C8 107.58(15) . . ?
C19 Si1 C8 110.31(18) . . ?
C9 Si1 C1 107.41(16) . . ?
C19 Si1 C1 111.3(2) . . ?
C8 Si1 C1 111.3(2) . . ?
O2 C6 C5 116.3(3) . . ?
O2 C6 H6A 108.2 . . ?
C5 C6 H6A 108.2 . . ?
O2 C6 H6B 108.2 . . ?
C5 C6 H6B 108.2 . . ?
H6A C6 H6B 107.4 . . ?
C6 O2 H2O 109.5 . . ?
O3 C6' C5 112.4(3) . . ?
O3 C6' H6C 109.1 . . ?
C5 C6' H6C 109.1 . . ?
O3 C6' H6D 109.1 . . ?
C5 C6' H6D 109.1 . . ?
H6C C6' H6D 107.9 . . ?
C6' O3 H3O 109.5 . . ?
C11 O4 H4O 109.5 . . ?
O1 N1 C10 123.28(18) . . ?
O1 N1 C3 121.2(2) . . ?
C10 N1 C3 114.94(17) . . ?
Si1 C1 H26 109.5 . . ?
Si1 C1 H27 109.5 . . ?
H26 C1 H27 109.5 . . ?
Si1 C1 H1 109.5 . . ?
H26 C1 H1 109.5 . . ?
H27 C1 H1 109.5 . . ?
C9 C2 C3 179.4(3) . . ?
C2 C3 N1 107.49(19) . . ?
C2 C3 C17 110.0(2) . . ?
N1 C3 C17 109.8(2) . . ?
C2 C3 C4 111.0(2) . . ?
N1 C3 C4 100.65(19) . . ?
C17 C3 C4 117.2(2) . . ?
C11 C4 C5 115.5(2) . . ?
C11 C4 C3 115.1(2) . . ?
C5 C4 C3 103.59(18) . . ?
C11 C4 H7 107.4 . . ?
C5 C4 H7 107.4 . . ?
C3 C4 H7 107.4 . . ?
C4 C5 C6 114.1(2) . . ?
C4 C5 C6' 114.1(2) . . ?
C4 C5 C10 104.23(19) . . ?
C6 C5 C10 114.9(2) . . ?
C6' C5 C10 114.9(2) . . ?
C4 C5 H10 107.7 . . ?
C6 C5 H10 107.7 . . ?
C10 C5 H10 107.7 . . ?
Si1 C8 H3 109.5 . . ?
Si1 C8 H32 109.5 . . ?
H3 C8 H32 109.5 . . ?
Si1 C8 H31 109.5 . . ?
H3 C8 H31 109.5 . . ?
H32 C8 H31 109.5 . . ?
C2 C9 Si1 177.6(3) . . ?
N1 C10 C13 110.32(19) . . ?
N1 C10 C5 100.45(18) . . ?
C13 C10 C5 115.0(2) . . ?
N1 C10 C15 109.2(2) . . ?
C13 C10 C15 110.9(2) . . ?
C5 C10 C15 110.51(18) . . ?
O4 C11 C4 108.9(3) . . ?
O4 C11 H11A 109.9 . . ?
C4 C11 H11A 109.9 . . ?
O4 C11 H11B 109.9 . . ?
C4 C11 H11B 109.9 . . ?
H11A C11 H11B 108.3 . . ?
C14 C13 C10 117.0(2) . . ?
C14 C13 H12 108.1 . . ?
C10 C13 H12 108.1 . . ?
C14 C13 H11 108.1 . . ?
C10 C13 H11 108.1 . . ?
H12 C13 H11 107.3 . . ?
C13 C14 H13 109.5 . . ?
C13 C14 H14 109.5 . . ?
H13 C14 H14 109.5 . . ?
C13 C14 H15 109.5 . . ?
H13 C14 H15 109.5 . . ?
H14 C14 H15 109.5 . . ?
C16 C15 C10 116.2(2) . . ?
C16 C15 H16 108.2 . . ?
C10 C15 H16 108.2 . . ?
C16 C15 H17 108.2 . . ?
C10 C15 H17 108.2 . . ?
H16 C15 H17 107.4 . . ?
C15 C16 H19 109.5 . . ?
C15 C16 H18 109.5 . . ?
H19 C16 H18 109.5 . . ?
C15 C16 H20 109.5 . . ?
H19 C16 H20 109.5 . . ?
H18 C16 H20 109.5 . . ?
C18 C17 C3 115.9(3) . . ?
C18 C17 H21 108.3 . . ?
C3 C17 H21 108.3 . . ?
C18 C17 H25 108.3 . . ?
C3 C17 H25 108.3 . . ?
H21 C17 H25 107.4 . . ?
C17 C18 H24 109.5 . . ?
C17 C18 H22 109.5 . . ?
H24 C18 H22 109.5 . . ?
C17 C18 H23 109.5 . . ?
H24 C18 H23 109.5 . . ?
H22 C18 H23 109.5 . . ?
Si1 C19 H29 109.5 . . ?
Si1 C19 H30 109.5 . . ?
H29 C19 H30 109.5 . . ?
Si1 C19 H28 109.5 . . ?
H29 C19 H28 109.5 . . ?
H30 C19 H28 109.5 . . ?
C23 Si2 C27 107.89(16) . . ?
C23 Si2 C28 107.54(18) . . ?
C27 Si2 C28 111.4(2) . . ?
C23 Si2 C20 107.98(18) . . ?
C27 Si2 C20 110.7(2) . . ?
C28 Si2 C20 111.2(2) . . ?
C33 O6 H6O 109.5 . . ?
C30 O7 H7O 109.5 . . ?
O5 N2 C22 120.8(2) . . ?
O5 N2 C24 123.3(2) . . ?
C22 N2 C24 115.3(2) . . ?
Si2 C20 H62 109.5 . . ?
Si2 C20 H63 109.5 . . ?
H62 C20 H63 109.5 . . ?
Si2 C20 H33 109.5 . . ?
H62 C20 H33 109.5 . . ?
H63 C20 H33 109.5 . . ?
C23 C21 C22 177.2(3) . . ?
N2 C22 C21 107.4(2) . . ?
N2 C22 C29 101.9(2) . . ?
C21 C22 C29 112.7(2) . . ?
N2 C22 C36 110.4(3) . . ?
C21 C22 C36 108.5(3) . . ?
C29 C22 C36 115.6(2) . . ?
C21 C23 Si2 178.0(3) . . ?
N2 C24 C34 110.4(2) . . ?
N2 C24 C32 99.8(2) . . ?
C34 C24 C32 114.7(2) . . ?
N2 C24 C25 108.8(2) . . ?
C34 C24 C25 110.3(3) . . ?
C32 C24 C25 112.3(2) . . ?
C26 C25 C24 115.9(3) . . ?
C26 C25 H51 108.3 . . ?
C24 C25 H51 108.3 . . ?
C26 C25 H50 108.3 . . ?
C24 C25 H50 108.3 . . ?
H51 C25 H50 107.4 . . ?
C25 C26 H48 109.5 . . ?
C25 C26 H49 109.5 . . ?
H48 C26 H49 109.5 . . ?
C25 C26 H34 109.5 . . ?
H48 C26 H34 109.5 . . ?
H49 C26 H34 109.5 . . ?
Si2 C27 H35 109.5 . . ?
Si2 C27 H65 109.5 . . ?
H35 C27 H65 109.5 . . ?
Si2 C27 H64 109.5 . . ?
H35 C27 H64 109.5 . . ?
H65 C27 H64 109.5 . . ?
Si2 C28 H37 109.5 . . ?
Si2 C28 H38 109.5 . . ?
H37 C28 H38 109.5 . . ?
Si2 C28 H36 109.5 . . ?
H37 C28 H36 109.5 . . ?
H38 C28 H36 109.5 . . ?
C30 C29 C22 114.0(3) . . ?
C30 C29 C32 115.6(2) . . ?
C22 C29 C32 103.7(2) . . ?
C30 C29 H44 107.8 . . ?
C22 C29 H44 107.8 . . ?
C32 C29 H44 107.8 . . ?
O7 C30 C29 114.0(3) . . ?
O7 C30 H42 108.8 . . ?
C29 C30 H42 108.8 . . ?
O7 C30 H43 108.8 . . ?
C29 C30 H43 108.8 . . ?
H42 C30 H43 107.7 . . ?
C33 C32 C29 117.3(2) . . ?
C33 C32 C24 112.2(2) . . ?
C29 C32 C24 105.0(2) . . ?
C33 C32 H47 107.3 . . ?
C29 C32 H47 107.3 . . ?
C24 C32 H47 107.3 . . ?
O6 C33 C32 113.2(3) . . ?
O6 C33 H45 108.9 . . ?
C32 C33 H45 108.9 . . ?
O6 C33 H46 108.9 . . ?
C32 C33 H46 108.9 . . ?
H45 C33 H46 107.7 . . ?
C35 C34 C24 116.7(3) . . ?
C35 C34 H52 108.1 . . ?
C24 C34 H52 108.1 . . ?
C35 C34 H56 108.1 . . ?
C24 C34 H56 108.1 . . ?
H52 C34 H56 107.3 . . ?
C34 C35 H55 109.5 . . ?
C34 C35 H54 109.5 . . ?
H55 C35 H54 109.5 . . ?
C34 C35 H53 109.5 . . ?
H55 C35 H53 109.5 . . ?
H54 C35 H53 109.5 . . ?
C37 C36 C22 117.5(4) . . ?
C37 C36 H61 107.9 . . ?
C22 C36 H61 107.9 . . ?
C37 C36 H57 107.9 . . ?
C22 C36 H57 107.9 . . ?
H61 C36 H57 107.2 . . ?
C36 C37 H60 109.5 . . ?
C36 C37 H58 109.5 . . ?
H60 C37 H58 109.5 . . ?
C36 C37 H59 109.5 . . ?
H60 C37 H59 109.5 . . ?
H58 C37 H59 109.5 . . ?
C45 Si3 C41 109.56(16) . . ?
C45 Si3 C46 112.32(17) . . ?
C41 Si3 C46 106.73(15) . . ?
C45 Si3 C38 110.9(2) . . ?
C41 Si3 C38 106.02(16) . . ?
C46 Si3 C38 111.0(2) . . ?
C50 O9 H9Q 99(2) . . ?
C51 O10 H10Q 108(3) . . ?
O8 N3 C42 123.43(18) . . ?
O8 N3 C40 121.03(18) . . ?
C42 N3 C40 115.18(16) . . ?
C51 C7 C49 115.12(18) . . ?
C51 C7 C42 113.94(19) . . ?
C49 C7 C42 104.95(17) . . ?
C51 C7 H7A 107.5 . . ?
C49 C7 H7A 107.5 . . ?
C42 C7 H7A 107.5 . . ?
Si3 C38 H72 109.5 . . ?
Si3 C38 H73 109.5 . . ?
H72 C38 H73 109.5 . . ?
Si3 C38 H66 109.5 . . ?
H72 C38 H66 109.5 . . ?
H73 C38 H66 109.5 . . ?
C41 C39 C40 177.0(3) . . ?
C39 C40 N3 107.61(18) . . ?
C39 C40 C47 110.10(19) . . ?
N3 C40 C47 110.59(19) . . ?
C39 C40 C49 110.11(19) . . ?
N3 C40 C49 101.06(17) . . ?
C47 C40 C49 116.72(19) . . ?
C39 C41 Si3 172.6(2) . . ?
N3 C42 C43 110.34(18) . . ?
N3 C42 C7 100.44(17) . . ?
C43 C42 C7 113.80(18) . . ?
N3 C42 C52 109.26(18) . . ?
C43 C42 C52 110.94(19) . . ?
C7 C42 C52 111.54(17) . . ?
C44 C43 C42 116.7(2) . . ?
C44 C43 H82 108.1 . . ?
C42 C43 H82 108.1 . . ?
C44 C43 H79 108.1 . . ?
C42 C43 H79 108.1 . . ?
H82 C43 H79 107.3 . . ?
C43 C44 H80 109.5 . . ?
C43 C44 H81 109.5 . . ?
H80 C44 H81 109.5 . . ?
C43 C44 H67 109.5 . . ?
H80 C44 H67 109.5 . . ?
H81 C44 H67 109.5 . . ?
Si3 C45 H68 109.5 . . ?
Si3 C45 H93 109.5 . . ?
H68 C45 H93 109.5 . . ?
Si3 C45 H94 109.5 . . ?
H68 C45 H94 109.5 . . ?
H93 C45 H94 109.5 . . ?
Si3 C46 H69 109.5 . . ?
Si3 C46 H70 109.5 . . ?
H69 C46 H70 109.5 . . ?
Si3 C46 H71 109.5 . . ?
H69 C46 H71 109.5 . . ?
H70 C46 H71 109.5 . . ?
C48 C47 C40 115.2(2) . . ?
C48 C47 H77 108.5 . . ?
C40 C47 H77 108.5 . . ?
C48 C47 H78 108.5 . . ?
C40 C47 H78 108.5 . . ?
H77 C47 H78 107.5 . . ?
C47 C48 H75 109.5 . . ?
C47 C48 H74 109.5 . . ?
H75 C48 H74 109.5 . . ?
C47 C48 H76 109.5 . . ?
H75 C48 H76 109.5 . . ?
H74 C48 H76 109.5 . . ?
C50 C49 C7 116.1(2) . . ?
C50 C49 C40 113.2(2) . . ?
C7 C49 C40 103.29(16) . . ?
C50 C49 H83 108.0 . . ?
C7 C49 H83 108.0 . . ?
C40 C49 H83 108.0 . . ?
O9 C50 C49 112.8(2) . . ?
O9 C50 H84 109.0 . . ?
C49 C50 H84 109.0 . . ?
O9 C50 H85 109.0 . . ?
C49 C50 H85 109.0 . . ?
H84 C50 H85 107.8 . . ?
O10 C51 C7 112.2(2) . . ?
O10 C51 H86 109.2 . . ?
C7 C51 H86 109.2 . . ?
O10 C51 H87 109.2 . . ?
C7 C51 H87 109.2 . . ?
H86 C51 H87 107.9 . . ?
C53 C52 C42 116.8(2) . . ?
C53 C52 H88 108.1 . . ?
C42 C52 H88 108.1 . . ?
C53 C52 H92 108.1 . . ?
C42 C52 H92 108.1 . . ?
H88 C52 H92 107.3 . . ?
C52 C53 H90 109.5 . . ?
C52 C53 H91 109.5 . . ?
H90 C53 H91 109.5 . . ?
C52 C53 H89 109.5 . . ?
H90 C53 H89 109.5 . . ?
H91 C53 H89 109.5 . . ?
C69 Si4 C61 109.8(2) . . ?
C69 Si4 C57 108.95(16) . . ?
C61 Si4 C57 107.50(18) . . ?
C69 Si4 C54 110.5(2) . . ?
C61 Si4 C54 112.5(3) . . ?
C57 Si4 C54 107.54(17) . . ?
C67 O12 H12O 109.5 . . ?
C68 O13 H13O 109.5 . . ?
O11 N4 C56 121.0(2) . . ?
O11 N4 C58 123.5(2) . . ?
C56 N4 C58 115.16(18) . . ?
Si4 C54 H95 109.5 . . ?
Si4 C54 H97 109.5 . . ?
H95 C54 H97 109.5 . . ?
Si4 C54 H123 109.5 . . ?
H95 C54 H123 109.5 . . ?
H97 C54 H123 109.5 . . ?
C57 C55 C56 178.5(3) . . ?
N4 C56 C55 108.15(19) . . ?
N4 C56 C70 101.81(17) . . ?
C55 C56 C70 111.1(2) . . ?
N4 C56 C62 110.5(2) . . ?
C55 C56 C62 109.4(2) . . ?
C70 C56 C62 115.4(2) . . ?
C55 C57 Si4 175.2(3) . . ?
N4 C58 C66 100.88(18) . . ?
N4 C58 C64 110.2(2) . . ?
C66 C58 C64 113.8(2) . . ?
N4 C58 C59 109.0(2) . . ?
C66 C58 C59 112.0(2) . . ?
C64 C58 C59 110.5(2) . . ?
C60 C59 C58 116.4(3) . . ?
C60 C59 H106 108.2 . . ?
C58 C59 H106 108.2 . . ?
C60 C59 H109 108.2 . . ?
C58 C59 H109 108.2 . . ?
H106 C59 H109 107.3 . . ?
C59 C60 H107 109.5 . . ?
C59 C60 H108 109.5 . . ?
H107 C60 H108 109.5 . . ?
C59 C60 H96 109.5 . . ?
H107 C60 H96 109.5 . . ?
H108 C60 H96 109.5 . . ?
Si4 C61 H99 109.5 . . ?
Si4 C61 H100 109.5 . . ?
H99 C61 H100 109.5 . . ?
Si4 C61 H98 109.5 . . ?
H99 C61 H98 109.5 . . ?
H100 C61 H98 109.5 . . ?
C63 C62 C56 115.5(2) . . ?
C63 C62 H101 108.4 . . ?
C56 C62 H101 108.4 . . ?
C63 C62 H105 108.4 . . ?
C56 C62 H105 108.4 . . ?
H101 C62 H105 107.5 . . ?
C62 C63 H102 109.5 . . ?
C62 C63 H103 109.5 . . ?
H102 C63 H103 109.5 . . ?
C62 C63 H104 109.5 . . ?
H102 C63 H104 109.5 . . ?
H103 C63 H104 109.5 . . ?
C65 C64 C58 116.7(3) . . ?
C65 C64 H114 108.1 . . ?
C58 C64 H114 108.1 . . ?
C65 C64 H110 108.1 . . ?
C58 C64 H110 108.1 . . ?
H114 C64 H110 107.3 . . ?
C64 C65 H111 109.5 . . ?
C64 C65 H112 109.5 . . ?
H111 C65 H112 109.5 . . ?
C64 C65 H113 109.5 . . ?
H111 C65 H113 109.5 . . ?
H112 C65 H113 109.5 . . ?
C67 C66 C58 115.3(2) . . ?
C67 C66 C70 114.7(2) . . ?
C58 C66 C70 105.02(19) . . ?
C67 C66 H117 107.1 . . ?
C58 C66 H117 107.1 . . ?
C70 C66 H117 107.1 . . ?
O12 C67 C66 113.3(2) . . ?
O12 C67 H115 108.9 . . ?
C66 C67 H115 108.9 . . ?
O12 C67 H116 108.9 . . ?
C66 C67 H116 108.9 . . ?
H115 C67 H116 107.7 . . ?
O13 C68 C70 113.2(2) . . ?
O13 C68 H119 108.9 . . ?
C70 C68 H119 108.9 . . ?
O13 C68 H118 108.9 . . ?
C70 C68 H118 108.9 . . ?
H119 C68 H118 107.8 . . ?
Si4 C69 H120 109.5 . . ?
Si4 C69 H122 109.5 . . ?
H120 C69 H122 109.5 . . ?
Si4 C69 H121 109.5 . . ?
H120 C69 H121 109.5 . . ?
H122 C69 H121 109.5 . . ?
C68 C70 C56 112.2(2) . . ?
C68 C70 C66 116.3(2) . . ?
C56 C70 C66 103.93(18) . . ?
C68 C70 H70A 108.0 . . ?
C56 C70 H70A 108.0 . . ?
C66 C70 H70A 108.0 . . ?
 
loop_
 _geom_torsion_atom_site_label_1
 _geom_torsion_atom_site_label_2
 _geom_torsion_atom_site_label_3
 _geom_torsion_atom_site_label_4
 _geom_torsion
 _geom_torsion_site_symmetry_1
 _geom_torsion_site_symmetry_2
 _geom_torsion_site_symmetry_3
 _geom_torsion_site_symmetry_4
 _geom_torsion_publ_flag
O1 N1 C3 C2 67.6(3) . . . . ?
C10 N1 C3 C2 -103.7(2) . . . . ?
O1 N1 C3 C17 -52.1(3) . . . . ?
C10 N1 C3 C17 136.6(2) . . . . ?
O1 N1 C3 C4 -176.27(19) . . . . ?
C10 N1 C3 C4 12.4(2) . . . . ?
C2 C3 C4 C11 -45.7(3) . . . . ?
N1 C3 C4 C11 -159.2(2) . . . . ?
C17 C3 C4 C11 81.8(3) . . . . ?
C2 C3 C4 C5 81.4(2) . . . . ?
N1 C3 C4 C5 -32.1(2) . . . . ?
C17 C3 C4 C5 -151.0(2) . . . . ?
C11 C4 C5 C6 -65.8(3) . . . . ?
C3 C4 C5 C6 167.4(2) . . . . ?
C11 C4 C5 C6' -65.8(3) . . . . ?
C3 C4 C5 C6' 167.4(2) . . . . ?
C11 C4 C5 C10 168.1(2) . . . . ?
C3 C4 C5 C10 41.2(2) . . . . ?
O2 C6 C5 C4 -172.0(3) . . . . ?
O2 C6 C5 C10 -51.7(4) . . . . ?
O3 C6' C5 C4 79.1(4) . . . . ?
O3 C6' C5 C10 -160.6(3) . . . . ?
O1 N1 C10 C13 -37.3(3) . . . . ?
C3 N1 C10 C13 133.8(2) . . . . ?
O1 N1 C10 C5 -159.0(2) . . . . ?
C3 N1 C10 C5 12.0(2) . . . . ?
O1 N1 C10 C15 84.8(2) . . . . ?
C3 N1 C10 C15 -104.2(2) . . . . ?
C4 C5 C10 N1 -32.1(2) . . . . ?
C6 C5 C10 N1 -157.7(2) . . . . ?
C6' C5 C10 N1 -157.7(2) . . . . ?
C4 C5 C10 C13 -150.5(2) . . . . ?
C6 C5 C10 C13 84.0(3) . . . . ?
C6' C5 C10 C13 84.0(3) . . . . ?
C4 C5 C10 C15 83.1(2) . . . . ?
C6 C5 C10 C15 -42.4(3) . . . . ?
C6' C5 C10 C15 -42.4(3) . . . . ?
C5 C4 C11 O4 164.3(3) . . . . ?
C3 C4 C11 O4 -74.9(3) . . . . ?
N1 C10 C13 C14 -57.1(3) . . . . ?
C5 C10 C13 C14 55.5(3) . . . . ?
C15 C10 C13 C14 -178.3(2) . . . . ?
N1 C10 C15 C16 -59.8(3) . . . . ?
C13 C10 C15 C16 62.0(3) . . . . ?
C5 C10 C15 C16 -169.4(2) . . . . ?
C2 C3 C17 C18 -175.0(3) . . . . ?
N1 C3 C17 C18 -56.9(3) . . . . ?
C4 C3 C17 C18 57.0(4) . . . . ?
O5 N2 C22 C21 61.9(3) . . . . ?
C24 N2 C22 C21 -109.3(2) . . . . ?
O5 N2 C22 C29 -179.5(2) . . . . ?
C24 N2 C22 C29 9.2(3) . . . . ?
O5 N2 C22 C36 -56.2(3) . . . . ?
C24 N2 C22 C36 132.5(2) . . . . ?
O5 N2 C24 C34 -35.9(3) . . . . ?
C22 N2 C24 C34 135.1(2) . . . . ?
O5 N2 C24 C32 -157.0(2) . . . . ?
C22 N2 C24 C32 14.1(3) . . . . ?
O5 N2 C24 C25 85.3(3) . . . . ?
C22 N2 C24 C25 -103.7(3) . . . . ?
N2 C24 C25 C26 -59.1(4) . . . . ?
C34 C24 C25 C26 62.1(4) . . . . ?
C32 C24 C25 C26 -168.7(3) . . . . ?
N2 C22 C29 C30 -155.2(2) . . . . ?
C21 C22 C29 C30 -40.5(3) . . . . ?
C36 C22 C29 C30 85.0(3) . . . . ?
N2 C22 C29 C32 -28.8(2) . . . . ?
C21 C22 C29 C32 85.9(3) . . . . ?
C36 C22 C29 C32 -148.5(3) . . . . ?
C22 C29 C30 O7 -162.5(3) . . . . ?
C32 C29 C30 O7 77.5(3) . . . . ?
C30 C29 C32 C33 -70.3(3) . . . . ?
C22 C29 C32 C33 164.3(2) . . . . ?
C30 C29 C32 C24 164.4(2) . . . . ?
C22 C29 C32 C24 39.0(2) . . . . ?
N2 C24 C32 C33 -160.2(2) . . . . ?
C34 C24 C32 C33 81.9(3) . . . . ?
C25 C24 C32 C33 -45.0(3) . . . . ?
N2 C24 C32 C29 -31.7(2) . . . . ?
C34 C24 C32 C29 -149.7(2) . . . . ?
C25 C24 C32 C29 83.4(3) . . . . ?
C29 C32 C33 O6 68.2(3) . . . . ?
C24 C32 C33 O6 -170.2(2) . . . . ?
N2 C24 C34 C35 -63.5(4) . . . . ?
C32 C24 C34 C35 48.3(4) . . . . ?
C25 C24 C34 C35 176.2(3) . . . . ?
N2 C22 C36 C37 -56.9(4) . . . . ?
C21 C22 C36 C37 -174.3(4) . . . . ?
C29 C22 C36 C37 58.0(5) . . . . ?
O8 N3 C40 C39 -70.3(2) . . . . ?
C42 N3 C40 C39 103.1(2) . . . . ?
O8 N3 C40 C47 50.0(3) . . . . ?
C42 N3 C40 C47 -136.6(2) . . . . ?
O8 N3 C40 C49 174.31(18) . . . . ?
C42 N3 C40 C49 -12.3(2) . . . . ?
O8 N3 C42 C43 41.3(3) . . . . ?
C40 N3 C42 C43 -131.91(19) . . . . ?
O8 N3 C42 C7 161.67(19) . . . . ?
C40 N3 C42 C7 -11.5(2) . . . . ?
O8 N3 C42 C52 -80.9(2) . . . . ?
C40 N3 C42 C52 105.9(2) . . . . ?
C51 C7 C42 N3 157.86(18) . . . . ?
C49 C7 C42 N3 31.0(2) . . . . ?
C51 C7 C42 C43 -84.3(2) . . . . ?
C49 C7 C42 C43 148.92(19) . . . . ?
C51 C7 C42 C52 42.2(3) . . . . ?
C49 C7 C42 C52 -84.6(2) . . . . ?
N3 C42 C43 C44 53.8(3) . . . . ?
C7 C42 C43 C44 -58.2(3) . . . . ?
C52 C42 C43 C44 175.0(2) . . . . ?
C39 C40 C47 C48 173.1(2) . . . . ?
N3 C40 C47 C48 54.3(3) . . . . ?
C49 C40 C47 C48 -60.5(3) . . . . ?
C51 C7 C49 C50 69.5(3) . . . . ?
C42 C7 C49 C50 -164.42(19) . . . . ?
C51 C7 C49 C40 -166.02(19) . . . . ?
C42 C7 C49 C40 -39.9(2) . . . . ?
C39 C40 C49 C50 43.8(3) . . . . ?
N3 C40 C49 C50 157.34(19) . . . . ?
C47 C40 C49 C50 -82.7(3) . . . . ?
C39 C40 C49 C7 -82.6(2) . . . . ?
N3 C40 C49 C7 31.0(2) . . . . ?
C47 C40 C49 C7 151.0(2) . . . . ?
C7 C49 C50 O9 -74.3(3) . . . . ?
C40 C49 C50 O9 166.4(2) . . . . ?
C49 C7 C51 O10 -75.7(3) . . . . ?
C42 C7 C51 O10 162.98(19) . . . . ?
N3 C42 C52 C53 57.2(3) . . . . ?
C43 C42 C52 C53 -64.7(3) . . . . ?
C7 C42 C52 C53 167.4(2) . . . . ?
O11 N4 C56 C55 -66.3(3) . . . . ?
C58 N4 C56 C55 107.0(2) . . . . ?
O11 N4 C56 C70 176.5(2) . . . . ?
C58 N4 C56 C70 -10.2(2) . . . . ?
O11 N4 C56 C62 53.4(3) . . . . ?
C58 N4 C56 C62 -133.2(2) . . . . ?
O11 N4 C58 C66 160.8(2) . . . . ?
C56 N4 C58 C66 -12.3(2) . . . . ?
O11 N4 C58 C64 40.3(3) . . . . ?
C56 N4 C58 C64 -132.9(2) . . . . ?
O11 N4 C58 C59 -81.2(3) . . . . ?
C56 N4 C58 C59 105.7(2) . . . . ?
N4 C58 C59 C60 58.8(4) . . . . ?
C66 C58 C59 C60 169.6(3) . . . . ?
C64 C58 C59 C60 -62.5(4) . . . . ?
N4 C56 C62 C63 55.9(3) . . . . ?
C55 C56 C62 C63 174.9(3) . . . . ?
C70 C56 C62 C63 -58.9(4) . . . . ?
N4 C58 C64 C65 56.9(4) . . . . ?
C66 C58 C64 C65 -55.6(4) . . . . ?
C59 C58 C64 C65 177.5(3) . . . . ?
N4 C58 C66 C67 157.0(2) . . . . ?
C64 C58 C66 C67 -85.0(3) . . . . ?
C59 C58 C66 C67 41.2(3) . . . . ?
N4 C58 C66 C70 29.8(2) . . . . ?
C64 C58 C66 C70 147.8(2) . . . . ?
C59 C58 C66 C70 -86.0(2) . . . . ?
C58 C66 C67 O12 167.4(2) . . . . ?
C70 C66 C67 O12 -70.4(3) . . . . ?
O13 C68 C70 C56 161.7(2) . . . . ?
O13 C68 C70 C66 -78.8(3) . . . . ?
N4 C56 C70 C68 154.9(2) . . . . ?
C55 C56 C70 C68 39.9(3) . . . . ?
C62 C56 C70 C68 -85.4(3) . . . . ?
N4 C56 C70 C66 28.4(2) . . . . ?
C55 C56 C70 C66 -86.6(2) . . . . ?
C62 C56 C70 C66 148.1(2) . . . . ?
C67 C66 C70 C68 71.2(3) . . . . ?
C58 C66 C70 C68 -161.3(2) . . . . ?
C67 C66 C70 C56 -164.9(2) . . . . ?
C58 C66 C70 C56 -37.3(2) . . . . ?
 
_refine_diff_density_max    1.574
_refine_diff_density_min   -0.495
_refine_diff_density_rms    0.062

_shelx_res_file
;
TITL gke5_a.res in P-1
    gke5.res
    created by SHELXL-2018/3 at 15:10:10 on 02-Dec-2025
CELL 0.71073 12.4707 17.5991 19.5933 82.553 79.474 71.963
ZERR 8.00 0.0005 0.0008 0.0009 0.002 0.002 0.002
LATT 1
SFAC C H N O SI
UNIT 136 256 8 24 8
TEMP 23.000
SIZE 0.200 0.400 0.800
ACTA
omit  3  -1   5
omit  2  -3   3
omit -3   0   3
omit  1   1   1
omit  0   1   0
omit  1   0   1
omit  0  -1   1
omit -1  -1   1
omit  0   0   2
omit  2   1   1
omit  0   0   1
omit -3   0   1
omit -1  -1   4
omit  1   0   0
OMIT 3   5   1
OMIT 0   1   2
L.S. 20
FMAP 2
PLAN -5 0 0.00
DFIX 0.82 O10 H10Q
DFIX 0.82 O9 H9Q
HTAB
BOND $H
CONF
exyz c6 c6'
eadp c6 c6'

WGHT    0.123500    1.215000
FVAR       0.29548   0.63888
SI1   5    1.047587    0.355348   -0.048664    11.00000    0.06118    0.05693 =
         0.04789    0.00435   -0.00510   -0.00986
O1    4    1.230479    0.170815    0.162576    11.00000    0.03926    0.07201 =
         0.06179   -0.01198    0.00055    0.00139
PART   1
C6    1    0.828377    0.211565    0.264047    21.00000    0.04857    0.09411 =
         0.05849   -0.00704    0.00105   -0.01345
AFIX  23  0.9000
H6A   2    0.837245    0.217643    0.307388    21.00000   -1.20000
H6B   2    0.765269    0.250025    0.253847    21.00000   -1.20000
AFIX   0
O2    4    0.810188    0.138450    0.264328    21.00000    0.07970    0.11786 =
         0.06703    0.00183   -0.00968   -0.04800
AFIX  87
H2O   2    0.794563    0.134130    0.226411    21.00000   -1.50000
AFIX   0
PART   2
C6'   1    0.828377    0.211565    0.264047   -21.00000    0.04857    0.09411 =
         0.05849   -0.00704    0.00105   -0.01345
AFIX  23  0.9000
H6C   2    0.832825    0.159241    0.267061   -21.00000   -1.20000
H6D   2    0.831067    0.224190    0.306644   -21.00000   -1.20000
AFIX   0
O3    4    0.722588    0.257757    0.242930   -21.00000    0.04184    0.12441 =
         0.07368   -0.02648   -0.00658   -0.01704
AFIX  87
H3O   2    0.712362    0.238726    0.209461   -21.00000   -1.50000
AFIX   0
PART   0
O4    4    0.886052    0.440021    0.231744    11.00000    0.15640    0.07050 =
         0.16048   -0.03195   -0.04284    0.02396
AFIX  87
H4O   2    0.826443    0.476668    0.237415    11.00000   -1.50000
AFIX   0

N1    3    1.127032    0.204480    0.187970    11.00000    0.04049    0.04695 =
         0.04042   -0.00780   -0.00348   -0.00055
C1    1    0.898400    0.417440   -0.053325    11.00000    0.08573    0.13226 =
         0.09823   -0.01007   -0.02919    0.01921
AFIX 137
H26   2    0.891159    0.472254   -0.047614    11.00000   -1.50000
H27   2    0.847884    0.398332   -0.017011    11.00000   -1.50000
H1    2    0.878951    0.413869   -0.097761    11.00000   -1.50000
AFIX   0
C2    1    1.068165    0.314365    0.104497    11.00000    0.05581    0.04616 =
         0.05720   -0.00020   -0.00497   -0.01086
C3    1    1.076295    0.292885    0.178891    11.00000    0.05391    0.04421 =
         0.04743   -0.00493   -0.00694   -0.00891
C4    1    0.957032    0.302630    0.222257    11.00000    0.05168    0.04836 =
         0.03989   -0.01058   -0.00751    0.00413
AFIX  13
H7    2    0.965001    0.301768    0.271216    11.00000   -1.20000
AFIX   0
C5    1    0.931036    0.225618    0.213421    11.00000    0.04163    0.05574 =
         0.03592   -0.00785   -0.00372   -0.00107
AFIX  13
H10   2    0.914223    0.228931    0.165995    11.00000   -1.20000
AFIX   0
C8    1    1.079911    0.260122   -0.088601    11.00000    0.11199    0.08345 =
         0.07707   -0.01765    0.00787   -0.03079
AFIX 137
H3    2    1.066019    0.270983   -0.136008    11.00000   -1.50000
H32   2    1.032063    0.229273   -0.063118    11.00000   -1.50000
H31   2    1.158506    0.230458   -0.087502    11.00000   -1.50000
AFIX   0
C9    1    1.062113    0.331149    0.043781    11.00000    0.06322    0.05436 =
         0.05483    0.00649   -0.00288   -0.01307
C10   1    1.045052    0.159417    0.218499    11.00000    0.04513    0.04559 =
         0.04190   -0.00343   -0.00291   -0.00398
C11   1    0.867408    0.379264    0.205125    11.00000    0.07112    0.05814 =
         0.07748   -0.02079   -0.01592    0.01760
AFIX  23
H11A  2    0.870894    0.389444    0.155034    11.00000   -1.20000
H11B  2    0.792192    0.374719    0.224763    11.00000   -1.20000
AFIX   0
C13   1    1.064308    0.087071    0.177159    11.00000    0.06863    0.05182 =
         0.06927   -0.01751   -0.00249   -0.00917
AFIX  23
H12   2    1.139153    0.050575    0.182392    11.00000   -1.20000
H11   2    1.008635    0.059440    0.198192    11.00000   -1.20000
AFIX   0
C14   1    1.057029    0.103616    0.100684    11.00000    0.07152    0.07911 =
         0.06808   -0.03280   -0.00522   -0.01494
AFIX 137
H13   2    0.981482    0.136219    0.094364    11.00000   -1.50000
H14   2    1.073748    0.053884    0.080011    11.00000   -1.50000
H15   2    1.111206    0.131312    0.078824    11.00000   -1.50000
AFIX   0
C15   1    1.058931    0.132534    0.295754    11.00000    0.06570    0.05838 =
         0.04871    0.00378   -0.00750   -0.00508
AFIX  23
H16   2    1.040907    0.180123    0.320729    11.00000   -1.20000
H17   2    1.003098    0.104556    0.315429    11.00000   -1.20000
AFIX   0
C16   1    1.175900    0.078732    0.309010    11.00000    0.07862    0.07611 =
         0.06239    0.00538   -0.02131   -0.00057
AFIX 137
H19   2    1.191972    0.028911    0.288604    11.00000   -1.50000
H18   2    1.176872    0.068586    0.358264    11.00000   -1.50000
H20   2    1.232721    0.104724    0.288534    11.00000   -1.50000
AFIX   0
C17   1    1.153179    0.335096    0.202245    11.00000    0.07903    0.06512 =
         0.08944   -0.01706   -0.01896   -0.02411
AFIX  23
H21   2    1.225328    0.323122    0.171142    11.00000   -1.20000
H25   2    1.117637    0.392513    0.196808    11.00000   -1.20000
AFIX   0
C18   1    1.177361    0.313245    0.275646    11.00000    0.09407    0.11205 =
         0.10062   -0.03659   -0.03569   -0.02882
AFIX 137
H24   2    1.108510    0.332981    0.307424    11.00000   -1.50000
H22   2    1.233810    0.336769    0.283072    11.00000   -1.50000
H23   2    1.205239    0.256004    0.283415    11.00000   -1.50000
AFIX   0
C19   1    1.149343    0.410007   -0.089752    11.00000    0.13126    0.09027 =
         0.08059    0.01722    0.00104   -0.04953
AFIX 137
H29   2    1.121154    0.464389   -0.077159    11.00000   -1.50000
H30   2    1.158455    0.409513   -0.139430    11.00000   -1.50000
H28   2    1.221666    0.384722   -0.074166    11.00000   -1.50000
AFIX   0
SI2   5    0.035762    0.551964    0.362301    11.00000    0.06418    0.05341 =
         0.07528   -0.00855   -0.00969   -0.00667
O5    4   -0.260254    0.830376    0.368630    11.00000    0.06221    0.07676 =
         0.10575   -0.03355   -0.03399   -0.01554
O6    4    0.137021    0.909318    0.440221    11.00000    0.04891    0.14592 =
         0.08782   -0.04923   -0.00410   -0.03298
AFIX  87
H6O   2    0.180736    0.880546    0.410961    11.00000   -1.50000
AFIX   0

O7    4    0.087184    0.808577    0.551180    11.00000    0.08347    0.17852 =
         0.06091   -0.02831   -0.02877   -0.02228
AFIX  87
H7O   2    0.126059    0.832612    0.523962    11.00000   -1.50000
AFIX   0
N2    3   -0.188310    0.843791    0.400498    11.00000    0.04967    0.05673 =
         0.06676   -0.02144   -0.01373   -0.01270
C20   1    0.174660    0.504128    0.394371    11.00000    0.09334    0.11594 =
         0.12909   -0.02072   -0.03536    0.01527
AFIX 137
H62   2    0.213460    0.543710    0.393390    11.00000   -1.50000
H63   2    0.220772    0.462667    0.365036    11.00000   -1.50000
H33   2    0.161419    0.481325    0.441236    11.00000   -1.50000
AFIX   0
C21   1   -0.077685    0.709734    0.427228    11.00000    0.06862    0.06243 =
         0.06350   -0.00534   -0.00758   -0.01764
C22   1   -0.140640    0.786981    0.457338    11.00000    0.05899    0.06459 =
         0.05509   -0.01353   -0.00329   -0.01553
C23   1   -0.030875    0.647434    0.401653    11.00000    0.07546    0.05963 =
         0.07257   -0.00751   -0.01135   -0.01173
C24   1   -0.134020    0.908950    0.377204    11.00000    0.05419    0.05872 =
         0.06083   -0.01409   -0.01270   -0.01592
C25   1   -0.214247    0.987953    0.407114    11.00000    0.06636    0.05803 =
         0.11109   -0.02099   -0.02144   -0.01258
AFIX  23
H51   2   -0.222456    0.980578    0.457523    11.00000   -1.20000
H50   2   -0.177626    1.029860    0.392417    11.00000   -1.20000
AFIX   0
C26   1   -0.332614    1.016703    0.386195    11.00000    0.07504    0.07759 =
         0.17151   -0.03557   -0.04267    0.00394
AFIX 137
H48   2   -0.326105    1.021477    0.336346    11.00000   -1.50000
H49   2   -0.372940    1.067967    0.403760    11.00000   -1.50000
H34   2   -0.373598    0.978833    0.405260    11.00000   -1.50000
AFIX   0
C27   1    0.057641    0.573296    0.267357    11.00000    0.10658    0.08769 =
         0.08182   -0.01097   -0.00425   -0.01311
AFIX 137
H35   2   -0.014871    0.591550    0.251077    11.00000   -1.50000
H65   2    0.103550    0.525403    0.245806    11.00000   -1.50000
H64   2    0.095682    0.614085    0.255559    11.00000   -1.50000
AFIX   0
C28   1   -0.062032    0.489633    0.389415    11.00000    0.12636    0.09268 =
         0.12327   -0.01130    0.00343   -0.05405
AFIX 137
H37   2   -0.063330    0.473109    0.438141    11.00000   -1.50000
H38   2   -0.036124    0.443184    0.363178    11.00000   -1.50000
H36   2   -0.137455    0.520219    0.381015    11.00000   -1.50000
AFIX   0
C29   1   -0.061468    0.828003    0.479208    11.00000    0.05129    0.08136 =
         0.04733   -0.02077   -0.00555   -0.01197
AFIX  13
H44   2   -0.107517    0.866717    0.512695    11.00000   -1.20000
AFIX   0
C30   1    0.035498    0.770896    0.513745    11.00000    0.07203    0.12255 =
         0.06195   -0.00783   -0.02279   -0.01368
AFIX  23
H42   2    0.006455    0.731984    0.545103    11.00000   -1.20000
H43   2    0.092888    0.741956    0.478194    11.00000   -1.20000
AFIX   0
C32   1   -0.025602    0.875435    0.412065    11.00000    0.04227    0.07235 =
         0.04903   -0.02307   -0.00261   -0.01420
AFIX  13
H47   2    0.030217    0.836818    0.381726    11.00000   -1.20000
AFIX   0
C33   1    0.027828    0.940197    0.419153    11.00000    0.05313    0.09036 =
         0.08697   -0.03334   -0.00615   -0.02529
AFIX  23
H45   2    0.034495    0.971279    0.374767    11.00000   -1.20000
H46   2   -0.022357    0.976079    0.452937    11.00000   -1.20000
AFIX   0
C34   1   -0.111784    0.919506    0.297911    11.00000    0.09800    0.09511 =
         0.06866   -0.00170   -0.02552   -0.03549
AFIX  23
H52   2   -0.184134    0.931822    0.280969    11.00000   -1.20000
H56   2   -0.083475    0.965645    0.284622    11.00000   -1.20000
AFIX   0
C35   1   -0.028716    0.849085    0.260932    11.00000    0.11286    0.14409 =
         0.05413   -0.02791   -0.00671   -0.03018
AFIX 137
H55   2    0.047047    0.842915    0.269441    11.00000   -1.50000
H54   2   -0.031137    0.858586    0.211793    11.00000   -1.50000
H53   2   -0.049448    0.801154    0.278141    11.00000   -1.50000
AFIX   0
C36   1   -0.238779    0.773323    0.515423    11.00000    0.08240    0.11746 =
         0.09244   -0.03271    0.01787   -0.03754
AFIX  23
H61   2   -0.282364    0.747004    0.495581    11.00000   -1.20000
H57   2   -0.204098    0.736462    0.552014    11.00000   -1.20000
AFIX   0
C37   1   -0.318380    0.843627    0.547452    11.00000    0.08981    0.19087 =
         0.11996   -0.05840    0.02444   -0.05525
AFIX 137
H60   2   -0.276763    0.872327    0.565320    11.00000   -1.50000
H58   2   -0.369744    0.827034    0.584859    11.00000   -1.50000
H59   2   -0.361076    0.877840    0.513278    11.00000   -1.50000
AFIX   0
SI3   5    0.404646    0.660269    0.544080    11.00000    0.06219    0.08394 =
         0.04275   -0.00021   -0.00374   -0.01777
O8    4    0.266432    0.850041    0.315475    11.00000    0.03688    0.06334 =
         0.06333   -0.01759   -0.00492   -0.00117
O9    4    0.701936    0.580891    0.268126    11.00000    0.06703    0.04958 =
         0.08840   -0.01990    0.00032    0.00661
H9Q   2    0.735463    0.617068    0.275472    11.00000   -1.50000
REM AFIX  87
REM H9O   2    0.697267    0.555486    0.238652    11.00000   -1.50000
REM AFIX   0
O10   4    0.775207    0.710044    0.273947    11.00000    0.04107    0.07083 =
         0.08837   -0.02596   -0.01264   -0.00149
H10Q  2    0.782284    0.726109    0.309231    11.00000   -1.50000
REM AFIX  87
REM H10O  2    0.759898    0.669281    0.288994    11.00000   -1.50000
REM AFIX   0

N3    3    0.369194    0.806225    0.300202    11.00000    0.03702    0.04296 =
         0.04144   -0.01015   -0.00360   -0.00615
C7    1    0.566962    0.764509    0.289658    11.00000    0.03937    0.04020 =
         0.04003   -0.00960   -0.00419   -0.00636
AFIX  13
H7A   2    0.575235    0.761799    0.338775    11.00000   -1.20000
AFIX   0
C38   1    0.549103    0.587832    0.545816    11.00000    0.08796    0.18378 =
         0.09659   -0.00830   -0.02911    0.01789
AFIX 137
H72   2    0.545393    0.534516    0.543754    11.00000   -1.50000
H73   2    0.575773    0.590895    0.588053    11.00000   -1.50000
H66   2    0.600690    0.600702    0.506539    11.00000   -1.50000
AFIX   0
C39   1    0.390799    0.699219    0.390358    11.00000    0.04987    0.05163 =
         0.04710   -0.00407    0.00206   -0.01719
C40   1    0.400030    0.717595    0.313956    11.00000    0.04799    0.04366 =
         0.03936   -0.00587   -0.00358   -0.01397
C41   1    0.388482    0.684323    0.451522    11.00000    0.05981    0.06314 =
         0.04901    0.00012    0.00139   -0.01803
C42   1    0.466869    0.839042    0.275715    11.00000    0.04133    0.03876 =
         0.04140   -0.00777   -0.00415   -0.00908
C43   1    0.456389    0.909823    0.317399    11.00000    0.05382    0.04112 =
         0.06463   -0.01692   -0.00995   -0.00809
AFIX  23
H82   2    0.524189    0.927215    0.302449    11.00000   -1.20000
H79   2    0.391826    0.953846    0.305269    11.00000   -1.20000
AFIX   0
C44   1    0.441566    0.894670    0.396027    11.00000    0.05735    0.07034 =
         0.06180   -0.03016   -0.00795   -0.01637
AFIX 137
H80   2    0.381214    0.870437    0.411375    11.00000   -1.50000
H81   2    0.422808    0.944583    0.416744    11.00000   -1.50000
H67   2    0.511289    0.859394    0.409750    11.00000   -1.50000
AFIX   0
C45   1    0.293268    0.615318    0.589383    11.00000    0.10849    0.09581 =
         0.07431    0.01352    0.00445   -0.04214
AFIX 137
H68   2    0.219540    0.653390    0.587195    11.00000   -1.50000
H93   2    0.303716    0.600763    0.637187    11.00000   -1.50000
H94   2    0.298482    0.568366    0.567385    11.00000   -1.50000
AFIX   0
C46   1    0.394480    0.755064    0.579328    11.00000    0.11384    0.12301 =
         0.06219   -0.01956    0.00185   -0.05498
AFIX 137
H69   2    0.451566    0.777653    0.552793    11.00000   -1.50000
H70   2    0.406377    0.744720    0.627113    11.00000   -1.50000
H71   2    0.320215    0.792084    0.576396    11.00000   -1.50000
AFIX   0
C47   1    0.319294    0.683933    0.284726    11.00000    0.05944    0.05940 =
         0.06498   -0.01022   -0.00702   -0.02709
AFIX  23
H77   2    0.344936    0.625915    0.291612    11.00000   -1.20000
H78   2    0.243713    0.702039    0.311441    11.00000   -1.20000
AFIX   0
C48   1    0.310425    0.707221    0.208459    11.00000    0.07464    0.09532 =
         0.06766   -0.01973   -0.01774   -0.03841
AFIX 137
H75   2    0.284565    0.764562    0.200862    11.00000   -1.50000
H74   2    0.257142    0.684734    0.195002    11.00000   -1.50000
H76   2    0.383937    0.687152    0.181097    11.00000   -1.50000
AFIX   0
C49   1    0.526663    0.692946    0.280121    11.00000    0.04692    0.03909 =
         0.03801   -0.00875   -0.00213   -0.00911
AFIX  13
H83   2    0.529342    0.690469    0.230136    11.00000   -1.20000
AFIX   0
C50   1    0.595209    0.611027    0.309162    11.00000    0.06126    0.04124 =
         0.06126   -0.00614   -0.00504   -0.00206
AFIX  23
H84   2    0.606919    0.615399    0.355926    11.00000   -1.20000
H85   2    0.551520    0.573387    0.312146    11.00000   -1.20000
AFIX   0
C51   1    0.680811    0.766617    0.246335    11.00000    0.04228    0.05752 =
         0.06016   -0.01111   -0.00257   -0.01355
AFIX  23
H86   2    0.681914    0.755180    0.199053    11.00000   -1.20000
H87   2    0.688486    0.820036    0.244721    11.00000   -1.20000
AFIX   0
C52   1    0.470869    0.865086    0.197148    11.00000    0.06010    0.04381 =
         0.04478   -0.00316   -0.00443   -0.01410
AFIX  23
H88   2    0.534579    0.886984    0.182196    11.00000   -1.20000
H92   2    0.486621    0.817574    0.172426    11.00000   -1.20000
AFIX   0
C53   1    0.365106    0.925964    0.174913    11.00000    0.08125    0.05446 =
         0.05350    0.00437   -0.01972   -0.01500
AFIX 137
H90   2    0.300200    0.906612    0.191286    11.00000   -1.50000
H91   2    0.374723    0.934092    0.125031    11.00000   -1.50000
H89   2    0.353317    0.975800    0.194318    11.00000   -1.50000
AFIX   0
SI4   5    0.506209    0.447449    0.148076    11.00000    0.06277    0.04927 =
         0.08552   -0.02698   -0.01788   -0.00734
O11   4    0.756274    0.138072    0.134193    11.00000    0.06536    0.08885 =
         0.08249   -0.01173   -0.03647   -0.01548
O12   4    0.329210    0.171972    0.019247    11.00000    0.04870    0.14126 =
         0.07039   -0.02737   -0.00808   -0.02710
AFIX  87
H12O  2    0.285529    0.193341    0.052617    11.00000   -1.50000
AFIX   0

O13   4    0.432686    0.265691   -0.073948    11.00000    0.09002    0.09527 =
         0.05300   -0.01045   -0.02813   -0.00363
AFIX  87
H13O  2    0.400781    0.231739   -0.057105    11.00000   -1.50000
AFIX   0

N4    3    0.679436    0.149321    0.096236    11.00000    0.04856    0.04619 =
         0.05024   -0.01030   -0.01242   -0.01003
C54   1    0.482340    0.423473    0.243182    11.00000    0.16113    0.11302 =
         0.09480   -0.04289    0.02112   -0.03396
AFIX 137
H95   2    0.431807    0.390619    0.254176    11.00000   -1.50000
H97   2    0.448918    0.472219    0.266111    11.00000   -1.50000
H123  2    0.553887    0.395116    0.258697    11.00000   -1.50000
AFIX   0
C55   1    0.614193    0.292095    0.078955    11.00000    0.06882    0.04559 =
         0.05683   -0.00881   -0.00745   -0.02288
C56   1    0.658704    0.217388    0.043024    11.00000    0.05588    0.03952 =
         0.04811   -0.00980   -0.00309   -0.01666
C57   1    0.576040    0.352712    0.107373    11.00000    0.07842    0.04845 =
         0.06721   -0.01394   -0.01344   -0.01956
C58   1    0.596925    0.102396    0.106910    11.00000    0.06321    0.04294 =
         0.04608   -0.00454   -0.00873   -0.01786
C59   1    0.654676    0.021535    0.073611    11.00000    0.09515    0.03884 =
         0.08115   -0.00805   -0.02073   -0.01392
AFIX  23
H106  2    0.599362   -0.008258    0.080368    11.00000   -1.20000
H109  2    0.673743    0.032864    0.023857    11.00000   -1.20000
AFIX   0
C60   1    0.761579   -0.031869    0.100851    11.00000    0.13204    0.05851 =
         0.12593   -0.01091   -0.03721    0.01727
AFIX 137
H107  2    0.816669   -0.002872    0.095866    11.00000   -1.50000
H108  2    0.792866   -0.078419    0.074800    11.00000   -1.50000
H96   2    0.742881   -0.048124    0.149130    11.00000   -1.50000
AFIX   0
C61   1    0.372522    0.494966    0.112749    11.00000    0.08674    0.12781 =
         0.25525   -0.08174   -0.08370    0.01734
AFIX 137
H99   2    0.389356    0.510142    0.064043    11.00000   -1.50000
H100  2    0.329856    0.541760    0.136832    11.00000   -1.50000
H98   2    0.328402    0.457860    0.118889    11.00000   -1.50000
AFIX   0
C62   1    0.771017    0.217932   -0.006225    11.00000    0.06265    0.07793 =
         0.07246   -0.01565    0.00373   -0.03565
AFIX  23
H101  2    0.753833    0.262004   -0.041640    11.00000   -1.20000
H105  2    0.822461    0.228383    0.020521    11.00000   -1.20000
AFIX   0
C63   1    0.832107    0.142086   -0.041912    11.00000    0.05821    0.10622 =
         0.09289   -0.04035    0.02096   -0.02705
AFIX 137
H102  2    0.850687    0.097916   -0.007526    11.00000   -1.50000
H103  2    0.900915    0.147694   -0.070453    11.00000   -1.50000
H104  2    0.783654    0.132305   -0.070502    11.00000   -1.50000
AFIX   0
C64   1    0.556126    0.087920    0.185205    11.00000    0.09539    0.08269 =
         0.05198    0.00897   -0.01417   -0.03542
AFIX  23
H114  2    0.501251    0.057963    0.190342    11.00000   -1.20000
H110  2    0.620987    0.054318    0.206484    11.00000   -1.20000
AFIX   0
C65   1    0.502590    0.161029    0.225380    11.00000    0.08745    0.12639 =
         0.04515   -0.01174   -0.00097   -0.02148
AFIX 137
H111  2    0.553253    0.193733    0.218016    11.00000   -1.50000
H112  2    0.488515    0.144922    0.274092    11.00000   -1.50000
H113  2    0.431811    0.191126    0.209688    11.00000   -1.50000
AFIX   0
C66   1    0.503609    0.157826    0.067005    11.00000    0.04694    0.05225 =
         0.03799   -0.01354   -0.00153   -0.01367
AFIX  13
H117  2    0.454055    0.197589    0.098636    11.00000   -1.20000
AFIX   0
C67   1    0.428230    0.117132    0.042525    11.00000    0.06087    0.08492 =
         0.06222   -0.02278   -0.00004   -0.03308
AFIX  23
H115  2    0.472174    0.084632    0.004814    11.00000   -1.20000
H116  2    0.405049    0.081581    0.080480    11.00000   -1.20000
AFIX   0
C68   1    0.493284    0.279519   -0.024755    11.00000    0.07870    0.05914 =
         0.05069   -0.00459   -0.01475   -0.00595
AFIX  23
H119  2    0.439259    0.309784    0.011410    11.00000   -1.20000
H118  2    0.541923    0.311849   -0.047636    11.00000   -1.20000
AFIX   0
C69   1    0.599793    0.512276    0.125615    11.00000    0.10007    0.05747 =
         0.13254   -0.00875   -0.04137   -0.02484
AFIX 137
H120  2    0.671016    0.486083    0.142290    11.00000   -1.50000
H122  2    0.563931    0.561962    0.146833    11.00000   -1.50000
H121  2    0.613412    0.522714    0.075964    11.00000   -1.50000
AFIX   0
C70   1    0.566382    0.202649    0.008709    11.00000    0.05005    0.04491 =
         0.03798   -0.01126   -0.00298   -0.00911
AFIX  13
H70A  2    0.604546    0.166116   -0.027924    11.00000   -1.20000

AFIX   0
HKLF 4 1 1 0 0 0 1 0 0 0 1


REM  gke5_a.res in P-1
REM wR2 = 0.2154, GooF = S = 1.006, Restrained GooF = 1.006 for all data
REM R1 = 0.0635 for 10265 Fo > 4sig(Fo) and 0.0995 for all 15904 data
REM 840 parameters refined using 2 restraints

END

WGHT      0.1157      1.1819

REM Instructions for potential hydrogen bonds
HTAB O2 O11
HTAB O3 O11
HTAB O4 O9
HTAB C11 O3
HTAB C13 O2
HTAB C15 O2
HTAB O6 O8
HTAB O7 O6
HTAB O9 O10
EQIV $1 x+1, y, z
HTAB O10 O5_$1
EQIV $2 -x+1, -y+1, -z
HTAB C52 O13_$2
EQIV $3 x-1, y, z
HTAB O12 O1_$3
HTAB O13 O12

REM Highest difference peak  1.574,  deepest hole -0.495,  1-sigma level  0.062
Q1    1   0.7875  0.4112  0.2469  11.00000  0.05    1.57
Q2    1   0.1582  0.8536  0.4656  11.00000  0.05    0.32
Q3    1  -0.2324  0.7461  0.5762  11.00000  0.05    0.30
Q4    1   0.3495  0.1180  0.0483  11.00000  0.05    0.28
Q5    1   0.0469  0.7533  0.5745  11.00000  0.05    0.24
;
_shelx_res_checksum   65566

_shelx_hkl_file
;
   1   0   0    0.00    0.10
  -2   0   0 1655.93   41.40
   2   0   0 1357.26   41.60
  -3   0   0    0.70    0.30
   3   0   0    0.40    0.30
  -4   0   0    2.30    0.50
   4   0   0    2.20    0.50
  -5   0   0    4.10    0.60
   5   0   0    4.50    0.70
  -6   0   0   85.19    3.00
  -6   0   0   81.49    2.90
   6   0   0   83.09    3.00
  -7   0   0   62.79    2.60
  -7   0   0   64.69    3.00
   7   0   0   65.69    2.60
  -8   0   0   37.00    2.00
   8   0   0   37.50    2.00
  -9   0   0   77.39    3.20
   9   0   0   74.69    3.20
 -10   0   0   17.60    1.70
 -11   0   0  102.89    4.20
 -11   0   0  106.79    3.90
 -12   0   0    0.40    1.00
 -12   0   0    0.20    0.80
 -13   0   0   -0.90    0.90
 -13   0   0   -0.40    0.90
 -14   0   0    0.90    1.10
 -14   0   0    3.10    1.10
 -14   1   0   -0.50    1.00
 -14   1   0   -0.20    1.00
 -13   1   0    2.10    1.10
 -13   1   0    4.20    1.10
 -12   1   0    1.40    1.00
 -12   1   0    1.50    1.00
 -11   1   0    0.80    0.80
 -11   1   0    1.10    0.90
 -10   1   0    0.50    0.80
 -10   1   0    2.70    0.80
  -9   1   0   50.49    2.20
  -9   1   0   46.90    2.40
  -8   1   0   24.20    1.60
   7  -1   0   69.59    2.00
   7  -1   0   69.59    2.00
  -7   1   0   73.59    2.70
   6  -1   0   11.80    0.50
   6  -1   0   11.20    0.40
   6  -1   0   13.50    1.10
  -6   1   0   11.00    1.10
   5  -1   0  293.67    8.00
   5  -1   0  288.57    8.00
   5  -1   0  297.17    8.60
  -5   1   0  289.57    8.60
   4  -1   0  254.07    7.10
   4  -1   0  257.07    7.50
   4  -1   0  263.67    7.10
  -4   1   0  263.07    7.60
   3  -1   0   52.99    1.60
   3  -1   0   55.39    1.90
   3  -1   0   54.99    1.60
  -3   1   0   56.69    1.90
   2  -1   0  562.24   15.20
   2  -1   0  553.94   15.20
  -2   1   0  544.55   15.30
   0  -1   0    0.00    0.10
   0  -1   0    0.00    0.10
   0  -1   0    0.00    0.10
   0  -1   0    0.00    0.10
   0   1   0    0.00    0.10
   0   1   0    0.00    0.10
   0   1   0    0.00    0.10
   0   1   0    0.00    0.10
  -1  -1   0    0.00    0.10
  -1  -1   0    0.00    0.10
  -1  -1   0    0.00    0.10
   1   1   0    0.00    0.10
   1   1   0    0.00    0.10
   1   1   0    0.20    0.10
  -2  -1   0 4135.19  118.49
  -2  -1   0 4107.29  118.79
   2   1   0 4669.43  117.89
  -3  -1   0    7.70    0.60
  -3  -1   0    7.90    0.60
   3   1   0    7.30    0.60
   3   1   0    8.30    0.30
   3   1   0    8.20    0.30
  -4  -1   0   33.60    1.40
  -4  -1   0   32.80    1.40
   4   1   0   33.00    1.40
   4   1   0   33.50    1.00
   4   1   0   33.90    1.00
  -5  -1   0  135.49    4.20
  -5  -1   0  131.69    4.20
   5   1   0  132.49    3.70
   5   1   0  132.49    4.20
   5   1   0  134.39    3.70
  -6  -1   0   15.00    1.10
  -6  -1   0   17.10    1.20
   6   1   0   16.60    1.20
   6   1   0   16.50    0.60
   6   1   0   16.50    0.60
  -7  -1   0   75.99    3.00
  -7  -1   0   77.89    3.00
   7   1   0   77.99    2.30
   7   1   0   80.69    2.30
   7   1   0   79.29    3.00
  -8  -1   0   15.80    1.50
   8   1   0   20.10    1.60
   8   1   0   19.20    0.70
   8   1   0   20.10    0.70
  -9  -1   0   68.09    2.90
   9   1   0   62.39    1.90
   9   1   0   64.09    2.90
   9   1   0   65.89    1.90
 -10  -1   0   82.09    3.50
  10   1   0   87.39    3.60
 -11  -1   0   53.79    2.80
  11   1   0   48.90    2.80
 -12  -1   0    3.40    0.90
 -12  -1   0    2.70    1.00
 -13  -1   0   10.10    1.30
 -13  -1   0    8.90    1.40
 -14  -1   0   -2.50    1.00
 -14  -1   0    1.70    1.00
 -14   2   0    1.10    1.00
 -14   2   0   -0.60    1.00
 -13   2   0    0.90    1.00
 -13   2   0    2.60    1.10
 -12   2   0    4.90    1.10
 -12   2   0    5.40    1.10
 -11   2   0   12.00    1.30
 -11   2   0   11.20    1.30
 -10   2   0   47.70    2.40
 -10   2   0   44.50    2.40
   9  -2   0    4.10    0.30
   9  -2   0    4.10    0.30
  -9   2   0    4.00    0.80
  -9   2   0    4.90    0.90
   8  -2   0   69.69    2.10
   8  -2   0   70.29    2.10
  -8   2   0   70.59    2.70
  -8   2   0   68.09    2.80
   7  -2   0   15.10    0.60
   7  -2   0   15.00    0.60
  -7   2   0   16.10    1.20
  -7   2   0   16.10    1.30
   6  -2   0  399.56   11.10
   6  -2   0  395.96   11.10
  -6   2   0  404.16   11.50
  -6   2   0  400.86   11.60
   5  -2   0   30.50    1.00
   5  -2   0   30.60    1.00
  -5   2   0   32.80    1.40
  -5   2   0   29.50    1.50
   4  -2   0  166.38    4.60
   4  -2   0  164.88    4.60
  -4   2   0  161.28    5.00
  -4   2   0  165.58    4.90
   3  -2   0   29.40    0.90
   3  -2   0   28.80    0.90
  -3   2   0   28.70    0.80
  -3   2   0   28.20    0.80
  -3   2   0   28.80    1.10
  -3   2   0   27.30    1.20
   2  -2   0  143.79    4.70
   2  -2   0  175.98    4.70
  -2   2   0  175.28    4.70
  -2   2   0  174.88    4.70
  -2   2   0  173.38    4.80
   1  -2   0   24.50    0.80
  -1   2   0   19.20    0.70
   0  -2   0  904.41   25.20
  -2  -2   0   31.40    1.00
  -3  -2   0   52.09    1.50
  -3  -2   0   52.09    1.80
  -3  -2   0   50.59    1.50
  -3  -2   0   50.59    1.70
   3   2   0   50.29    1.50
   3   2   0   52.99    1.60
   3   2   0   50.59    1.70
  -4  -2   0  393.06   11.10
  -4  -2   0  393.76   10.70
  -4  -2   0  389.16   11.10
  -4  -2   0  395.16   10.70
   4   2   0  398.56   10.80
   4   2   0  383.66   10.80
   4   2   0  373.66   11.00
  -5  -2   0    6.40    0.70
  -5  -2   0    4.50    0.60
   5   2   0    5.70    0.70
   5   2   0    7.00    0.40
   5   2   0    6.80    0.40
  -6  -2   0   64.79    2.50
  -6  -2   0   63.49    2.40
   6   2   0   63.39    1.90
   6   2   0   60.89    2.40
   6   2   0   64.69    1.90
  -7  -2   0   76.39    2.90
  -7  -2   0   76.69    2.90
   7   2   0   77.39    2.30
   7   2   0   77.29    2.30
   7   2   0   75.09    2.90
  -8  -2   0   -0.40    0.70
   8   2   0    0.20    0.30
   8   2   0    0.70    0.30
   8   2   0    1.30    0.80
  -9  -2   0   18.80    1.60
   9   2   0   19.90    0.80
   9   2   0   16.50    1.70
   9   2   0   20.70    0.80
 -10  -2   0   30.10    2.20
  10   2   0   27.00    2.20
  10   2   0   28.40    1.10
  10   2   0   29.20    1.00
 -11  -2   0   -0.90    0.90
  11   2   0    1.00    1.10
  11   2   0    0.60    0.30
  11   2   0    0.40    0.20
 -12  -2   0    2.00    1.00
  12   2   0    1.30    1.20
 -13  -2   0   14.70    1.40
 -13  -2   0   10.60    1.50
  13   2   0   14.00    1.80
 -14  -2   0    2.40    1.00
 -14  -2   0    4.60    1.30
 -13   3   0    2.10    1.00
 -13   3   0    1.80    1.00
 -12   3   0    0.60    1.00
 -12   3   0    0.90    0.90
 -11   3   0    3.60    1.00
 -11   3   0    2.60    0.90
  10  -3   0    0.40    0.30
  10  -3   0    0.60    0.30
 -10   3   0    1.80    0.90
 -10   3   0    0.00    0.70
   9  -3   0   18.80    0.80
   9  -3   0   19.30    0.90
  -9   3   0   17.90    1.60
  -9   3   0   20.60    1.60
   8  -3   0    5.50    0.40
   8  -3   0    4.90    0.40
  -8   3   0    3.70    0.80
  -8   3   0    4.10    0.80
   7  -3   0    0.70    0.30
   7  -3   0    0.60    0.30
  -7   3   0    1.20    0.60
   6  -3   0    1.80    0.30
   6  -3   0    1.10    0.30
  -6   3   0    1.20    0.60
  -6   3   0    2.30    0.70
   5  -3   0   83.09    2.40
   5  -3   0   81.29    2.40
  -5   3   0   79.89    2.80
  -5   3   0   79.29    2.90
   4  -3   0   77.79    2.30
   4  -3   0   75.69    2.30
  -4   3   0   74.19    2.50
  -4   3   0   75.59    2.10
  -4   3   0   74.79    2.10
  -4   3   0   76.49    2.60
   3  -3   0  102.99    3.00
   3  -3   0  103.49    3.00
  -3   3   0  102.79    2.90
  -3   3   0  101.09    3.20
  -3   3   0   99.69    2.90
   2  -3   0   29.10    1.10
   2  -3   0   28.70    1.00
  -2   3   0   28.60    1.00
  -2   3   0   27.30    1.10
  -2   3   0   29.70    1.00
   1  -3   0   45.60    1.60
   1  -3   0   50.89    1.60
   1  -3   0   50.69    1.60
  -1   3   0   50.49    1.60
  -1   3   0   51.39    1.60
  -1   3   0   53.79    1.60
  -1   3   0   50.49    1.50
   0  -3   0 1120.29   35.70
   0  -3   0 1365.36   35.70
   0  -3   0 1329.87   35.80
   0  -3   0 1372.46   35.70
   0   3   0 1348.86   35.70
   0   3   0 1262.47   35.70
   0   3   0 1319.67   35.80
  -1  -3   0    6.80    0.40
  -1  -3   0    6.40    0.40
  -1  -3   0    6.70    0.40
   1   3   0    6.40    0.40
   1   3   0    6.50    0.40
   1   3   0    6.50    0.40
  -2  -3   0   37.30    1.10
  -2  -3   0   33.70    1.20
  -2  -3   0   31.80    1.10
  -2  -3   0   32.30    1.10
   2   3   0   33.30    1.20
   2   3   0   34.40    1.10
   2   3   0   34.20    1.10
   2   3   0   33.40    1.10
  -3  -3   0  254.07    7.30
  -3  -3   0  248.48    7.10
  -3  -3   0  257.27    7.10
  -3  -3   0  255.37    7.10
   3   3   0  246.68    7.10
  -4  -3   0  492.15   13.50
  -4  -3   0  490.25   13.10
  -4  -3   0  494.35   13.10
   4   3   0  472.55   13.20
   4   3   0  426.66   13.20
   4   3   0  477.15   13.40
  -5  -3   0  352.86   10.20
  -5  -3   0  348.17    9.70
  -5  -3   0  354.96   10.10
  -5  -3   0  351.76    9.70
  -5  -3   0  344.27    9.70
   5   3   0  341.37    9.80
   5   3   0  346.67   10.10
   5   3   0  360.66    9.80
  -6  -3   0  426.46   12.30
  -6  -3   0  433.86   12.20
   6   3   0  409.56   12.20
   6   3   0  419.56   11.80
   6   3   0  427.06   11.80
  -7  -3   0   15.90    1.30
  -7  -3   0   13.40    1.30
   7   3   0   15.50    0.80
   7   3   0   13.70    1.30
   7   3   0   14.70    0.70
  -8  -3   0   86.79    3.40
   8   3   0   89.09    2.70
   8   3   0   87.19    2.70
   8   3   0   90.99    3.40
  -9  -3   0    2.20    0.80
   9   3   0    2.70    0.90
   9   3   0    2.30    0.40
   9   3   0    2.00    0.40
 -10  -3   0   54.49    2.80
  10   3   0   51.09    1.70
  10   3   0   50.09    1.70
  10   3   0   50.59    2.80
 -11  -3   0    4.10    1.20
  11   3   0    8.10    1.40
  11   3   0    5.00    0.50
  11   3   0    6.80    0.60
 -12  -3   0    3.90    1.10
  12   3   0    2.00    0.40
  12   3   0    3.70    1.30
  12   3   0    2.00    0.30
 -13  -3   0    4.50    1.20
  13   3   0    8.30    1.60
 -14  -3   0    0.00    1.10
  14   3   0    0.20    1.20
 -13   4   0    0.00    1.10
 -13   4   0    0.70    1.00
 -12   4   0    4.00    1.20
 -12   4   0    2.50    1.00
  11  -4   0    0.20    0.30
  11  -4   0    0.20    0.40
 -11   4   0    0.90    0.90
 -11   4   0    0.50    0.80
  10  -4   0    4.30    0.40
  10  -4   0    4.30    0.50
 -10   4   0    4.30    1.00
 -10   4   0    5.00    0.90
   9  -4   0   32.60    1.20
   9  -4   0   31.10    1.30
  -9   4   0   31.00    1.90
  -9   4   0   34.90    2.10
   8  -4   0   19.00    0.90
   8  -4   0   19.30    0.90
  -8   4   0   18.40    1.50
  -8   4   0   16.60    1.40
   7  -4   0   -0.10    0.30
   7  -4   0   -0.60    0.30
  -7   4   0    0.30    0.60
   6  -4   0   22.60    1.00
   6  -4   0   23.30    1.00
  -6   4   0   23.00    1.40
   5  -4   0  187.08    5.50
   5  -4   0  196.98    5.50
  -5   4   0  196.38    5.80
  -5   4   0  185.48    5.90
   4  -4   0    0.20    0.30
   4  -4   0    0.30    0.30
  -4   4   0    0.20    0.20
  -4   4   0    0.10    0.20
  -4   4   0    0.40    0.40
   3  -4   0  133.49    3.90
   3  -4   0  130.19    4.00
  -3   4   0  132.49    4.00
  -3   4   0  131.79    3.80
  -3   4   0  132.89    3.80
   2  -4   0 1310.67   35.40
   2  -4   0 1330.87   35.30
  -2   4   0 1196.08   35.20
  -2   4   0 1297.67   35.40
  -2   4   0 1293.57   35.20
  -2   4   0 1275.27   35.20
   1  -4   0   89.39    2.70
   1  -4   0   90.79    2.60
   1  -4   0   89.59    2.70
   1  -4   0   83.69    2.50
  -1   4   0   86.59    2.60
  -1   4   0   85.69    2.50
  -1   4   0   86.29    2.60
  -1   4   0   84.19    2.70
   0  -4   0  619.34   17.00
   0  -4   0  618.34   16.90
   0  -4   0  590.04   17.00
   0  -4   0  632.54   17.00
   0   4   0  574.74   17.00
   0   4   0  630.54   17.00
   0   4   0  600.14   17.00
   0   4   0  645.94   16.90
  -1  -4   0   40.00    1.40
  -1  -4   0   43.50    1.40
  -1  -4   0   41.60    1.40
  -1  -4   0   40.50    1.30
   1   4   0   40.30    1.40
   1   4   0   40.60    1.30
   1   4   0   41.30    1.40
  -2  -4   0 5239.98  145.89
  -2  -4   0 5235.58  146.39
  -2  -4   0 5353.36  146.59
  -2  -4   0 5054.19  145.99
   2   4   0 5142.89  146.59
   2   4   0 5301.27  146.59
   2   4   0 6010.40  146.89
   2   4   0 5209.88  145.99
  -3  -4   0   14.20    0.90
  -3  -4   0   13.90    0.70
  -3  -4   0   15.60    0.70
  -3  -4   0   15.10    0.70
   3   4   0   14.00    0.70
   3   4   0   14.20    0.80
   3   4   0   15.00    0.70
   3   4   0   12.80    0.70
  -4  -4   0  396.36   11.90
  -4  -4   0  440.66   11.90
  -4  -4   0  441.86   12.20
  -4  -4   0  436.46   11.90
   4   4   0  422.66   11.90
   4   4   0  425.56   12.10
  -5  -4   0  146.49    4.70
  -5  -4   0  149.09    4.20
  -5  -4   0  144.79    4.20
   5   4   0  146.89    4.60
   5   4   0  145.59    4.30
  -6  -4   0   38.30    1.30
  -6  -4   0   39.00    1.30
  -6  -4   0   36.10    1.80
  -6  -4   0   38.80    1.30
   6   4   0   38.90    1.40
   6   4   0   38.60    1.40
  -7  -4   0  259.47    8.00
   7   4   0  261.07    7.40
   7   4   0  254.27    7.90
   7   4   0  261.97    7.40
  -8  -4   0  142.79    4.90
   8   4   0  142.39    4.20
   8   4   0  145.19    4.20
   8   4   0  141.49    4.90
  -9  -4   0    2.10    0.90
   9   4   0    2.40    0.90
   9   4   0    2.80    0.50
   9   4   0    2.50    0.40
 -10  -4   0   88.39    3.70
  10   4   0   86.59    2.70
  10   4   0   85.49    2.70
  10   4   0   83.69    3.60
 -11  -4   0   10.90    1.40
  11   4   0   14.10    1.70
  11   4   0   14.70    1.00
  11   4   0   13.70    0.80
 -12  -4   0    1.40    1.10
  12   4   0    0.80    1.20
  12   4   0    0.00    0.30
  12   4   0    0.40    0.40
 -13  -4   0    2.50    1.10
  13   4   0    3.60    0.40
  13   4   0    2.00    1.30
  13   4   0    3.30    0.50
 -14  -4   0    0.20    1.10
  14   4   0   -1.20    1.30
  14   4   0    1.60    0.30
  14   4   0    1.30    0.40
 -15  -4   0    6.00    1.20
 -15  -4   0    3.00    1.40
  15   4   0    5.70    1.70
 -13   5   0   -0.30    1.10
  12  -5   0   -0.60    0.40
  12  -5   0   -0.40    0.40
 -12   5   0   -0.30    0.80
 -12   5   0    0.40    1.00
  11  -5   0    1.10    0.40
  11  -5   0    0.40    0.40
 -11   5   0    0.00    0.90
 -11   5   0    0.70    0.80
  10  -5   0    2.40    0.50
  10  -5   0    2.40    0.40
 -10   5   0    3.00    0.80
 -10   5   0    1.60    1.00
   9  -5   0    0.50    0.40
   9  -5   0    0.70    0.40
  -9   5   0    0.30    0.80
  -9   5   0   -0.30    0.60
   8  -5   0    1.10    0.40
   8  -5   0    2.00    0.50
  -8   5   0    2.00    0.60
  -8   5   0    1.70    0.80
   7  -5   0   65.89    2.20
   7  -5   0   66.19    2.20
  -7   5   0   67.79    2.70
   6  -5   0  124.59    3.80
   6  -5   0  122.89    3.80
  -6   5   0  125.79    4.10
   5  -5   0  231.08    6.60
   5  -5   0  223.98    6.60
  -5   5   0  231.98    7.00
  -5   5   0  224.98    6.80
  -5   5   0  227.08    6.40
  -5   5   0  226.58    6.40
   4  -5   0  363.16   11.00
   4  -5   0  401.26   11.10
  -4   5   0  396.36   11.30
  -4   5   0  397.16   10.90
  -4   5   0  402.56   10.90
   3  -5   0   98.09    3.00
   3  -5   0  100.59    3.20
  -3   5   0   96.49    3.20
  -3   5   0   98.69    2.90
  -3   5   0   98.59    3.00
  -3   5   0   98.29    3.00
   2  -5   0 1472.55   38.80
   2  -5   0 1433.56   38.80
   2  -5   0 1440.46   38.80
  -2   5   0 1425.66   38.60
  -2   5   0 1359.66   38.70
  -2   5   0 1309.47   38.70
  -2   5   0 1418.96   38.80
   1  -5   0   26.70    1.10
   1  -5   0   25.80    1.10
   1  -5   0   25.00    1.10
   1  -5   0   25.60    0.90
  -1   5   0   26.40    1.10
  -1   5   0   27.10    0.90
  -1   5   0   26.70    1.00
  -1   5   0   27.10    1.10
   0  -5   0  162.98    5.10
   0  -5   0  174.68    5.00
   0  -5   0  181.68    5.20
   0  -5   0  177.68    5.10
   0   5   0  179.58    5.00
   0   5   0  190.48    5.20
   0   5   0  176.78    5.10
   0   5   0  169.58    5.10
  -1  -5   0    0.80    0.30
  -1  -5   0    0.10    0.30
  -1  -5   0    0.00    0.30
  -1  -5   0    0.20    0.20
   1   5   0    0.30    0.20
   1   5   0    0.30    0.30
   1   5   0    0.10    0.30
   1   5   0    0.10    0.30
  -2  -5   0   31.60    1.20
  -2  -5   0   34.00    1.30
  -2  -5   0   31.90    1.10
  -2  -5   0   31.00    1.30
   2   5   0   31.30    1.20
   2   5   0   32.40    1.30
   2   5   0   33.60    1.30
   2   5   0   32.10    1.20
  -3  -5   0  302.87    8.60
  -3  -5   0  310.17    8.60
  -3  -5   0  318.97    8.80
  -3  -5   0  294.07    8.60
   3   5   0  303.97    8.70
   3   5   0  317.57    8.80
   3   5   0  280.17    8.60
   3   5   0  311.97    8.60
  -4  -5   0 1509.65   39.80
  -4  -5   0 1492.35   39.80
  -4  -5   0 1379.46   39.80
  -4  -5   0 1490.95   40.10
   4   5   0 1418.76   39.90
   4   5   0 1404.36   39.90
  -5  -5   0    6.10    0.50
  -5  -5   0    5.80    0.70
  -5  -5   0    6.80    0.50
  -5  -5   0    5.20    0.50
   5   5   0    3.60    0.40
   5   5   0    6.40    0.60
   5   5   0    5.20    0.70
  -6  -5   0  912.91   25.10
  -6  -5   0  895.91   25.10
  -6  -5   0  943.61   25.20
  -6  -5   0  918.81   25.60
   6   5   0  891.01   25.20
   6   5   0  900.21   25.50
  -7  -5   0  151.28    4.40
  -7  -5   0  150.18    5.10
  -7  -5   0  158.98    4.50
  -7  -5   0  163.08    4.50
   7   5   0  150.08    5.00
   7   5   0  151.88    4.60
   7   5   0  152.48    4.60
  -8  -5   0   44.60    2.40
  -8  -5   0   48.60    1.40
  -8  -5   0   47.80    1.40
   8   5   0   47.20    1.80
   8   5   0   45.20    2.30
   8   5   0   50.09    1.70
  -9  -5   0  170.68    5.80
   9   5   0  166.08    5.00
   9   5   0  168.68    5.70
   9   5   0  171.38    5.00
 -10  -5   0   -0.90    0.90
  10   5   0    0.50    0.50
  10   5   0    0.00    0.40
  10   5   0   -1.90    0.90
 -11  -5   0    2.00    1.10
  11   5   0    2.00    0.50
  11   5   0    1.60    0.60
  11   5   0    1.60    1.10
 -12  -5   0    2.30    1.10
  12   5   0    3.40    1.30
  12   5   0    2.60    0.60
  12   5   0    3.40    0.50
 -13  -5   0    7.90    1.40
  13   5   0    9.30    0.80
  13   5   0   11.10    0.80
  13   5   0    9.40    1.60
 -14  -5   0    0.10    1.20
  14   5   0    0.50    1.30
  14   5   0    0.00    0.50
 -15  -5   0    2.00    1.30
  15   5   0    2.90    0.50
  15   5   0    1.90    1.50
 -12   6   0    1.70    1.10
  11  -6   0    1.40    0.50
 -11   6   0    2.30    1.10
 -11   6   0    2.00    0.80
  10  -6   0    0.50    0.40
  10  -6   0    0.10    0.50
 -10   6   0   -1.20    0.60
 -10   6   0    0.00    0.90
   9  -6   0   -0.20    0.50
   9  -6   0    0.30    0.40
  -9   6   0    0.00    0.80
  -9   6   0   -1.00    0.60
   8  -6   0   27.70    1.30
   8  -6   0   27.20    1.30
  -8   6   0   28.00    1.60
  -8   6   0   26.30    1.80
   7  -6   0   40.10    1.60
   7  -6   0   38.60    1.60
  -7   6   0   38.70    2.10
   6  -6   0    1.30    0.50
   6  -6   0    0.70    0.40
  -6   6   0    0.30    0.20
  -6   6   0   -0.20    0.60
   5  -6   0   69.89    2.40
   5  -6   0   70.89    2.40
  -5   6   0   68.49    2.60
  -5   6   0   71.19    2.20
   4  -6   0   14.80    1.00
  -4   6   0   15.80    1.10
  -4   6   0   15.40    0.80
  -4   6   0   15.90    0.80
   3  -6   0   26.80    1.20
   3  -6   0   27.30    1.30
   3  -6   0   24.60    1.20
  -3   6   0   26.70    1.10
  -3   6   0   28.30    1.10
  -3   6   0   28.60    1.40
  -3   6   0   28.10    1.00
   2  -6   0   97.59    3.10
   2  -6   0   96.59    3.10
   2  -6   0   95.29    3.10
  -2   6   0   99.79    3.00
  -2   6   0   99.69    2.90
  -2   6   0   96.19    3.10
  -2   6   0   96.59    3.00
   1  -6   0   33.10    1.30
   1  -6   0   30.40    1.10
   1  -6   0   29.10    1.30
   1  -6   0   30.70    1.30
  -1   6   0   32.30    1.10
  -1   6   0   30.40    1.30
  -1   6   0   30.70    1.30
  -1   6   0   32.00    1.20
   0  -6   0  127.89    3.80
   0  -6   0  133.29    4.00
   0  -6   0  131.99    3.90
   0  -6   0  130.49    4.00
   0   6   0  138.89    4.00
   0   6   0  130.99    3.80
   0   6   0  129.99    4.00
   0   6   0  125.69    3.90
  -1  -6   0   25.00    1.00
  -1  -6   0   26.90    1.10
  -1  -6   0   26.30    1.10
   1   6   0   24.70    1.20
   1   6   0   26.10    1.10
   1   6   0   25.40    1.10
   1   6   0   27.70    1.10
  -2  -6   0  131.29    3.90
  -2  -6   0  131.89    3.80
  -2  -6   0  128.09    4.00
  -2  -6   0  126.49    3.90
   2   6   0  128.89    4.00
   2   6   0  138.29    4.00
   2   6   0  124.29    3.80
   2   6   0  130.69    4.00
  -3  -6   0  351.96    9.80
  -3  -6   0  344.07    9.70
  -3  -6   0  350.76    9.60
  -3  -6   0  311.17    9.70
   3   6   0  329.27    9.70
   3   6   0  353.76    9.80
   3   6   0  349.37    9.80
   3   6   0  346.47    9.60
  -4  -6   0  112.49    3.50
  -4  -6   0  111.19    3.50
  -4  -6   0  113.99    3.40
  -4  -6   0  113.89    3.70
   4   6   0  110.39    3.40
   4   6   0  122.29    3.50
   4   6   0  114.79    3.70
   4   6   0  110.19    3.50
  -5  -6   0   35.20    1.40
  -5  -6   0   37.20    1.40
  -5  -6   0   36.40    1.80
  -5  -6   0   37.10    1.40
   5   6   0   36.50    1.50
   5   6   0   37.60    1.50
  -6  -6   0   16.30    0.90
  -6  -6   0   17.40    0.90
  -6  -6   0   16.40    1.40
   6   6   0   14.30    1.20
   6   6   0   14.00    0.90
   6   6   0   18.80    1.00
  -7  -6   0  120.69    3.70
  -7  -6   0  116.09    3.50
  -7  -6   0  117.89    4.20
   7   6   0  115.09    4.10
   7   6   0  115.59    3.70
  -8  -6   0   93.29    3.70
  -8  -6   0  101.69    3.20
  -8  -6   0   96.39    2.90
   8   6   0   96.19    3.10
   8   6   0   97.19    3.10
   8   6   0   95.19    3.60
  -9  -6   0   98.39    3.90
  -9  -6   0   93.89    2.80
   9   6   0   93.99    3.10
   9   6   0   98.19    3.80
   9   6   0   98.49    3.10
 -10  -6   0    5.10    1.10
  10   6   0    2.30    1.10
  10   6   0    4.70    0.60
  10   6   0    4.70    0.60
 -11  -6   0   33.30    2.50
  11   6   0   29.20    2.30
  11   6   0   31.10    1.50
  11   6   0   30.40    1.40
 -12  -6   0   15.40    1.70
  12   6   0   20.10    1.10
  12   6   0   19.30    1.30
  12   6   0   16.80    1.90
 -13  -6   0    2.70    1.20
  13   6   0    2.30    0.80
  13   6   0    1.00    1.30
  13   6   0    2.00    0.60
 -14  -6   0   -0.90    1.10
  14   6   0    0.10    1.30
  14   6   0   -0.80    0.50
 -15  -6   0   13.70    1.90
  15   6   0   15.60    2.00
  15   6   0   12.40    1.10
  12  -7   0    0.10    0.50
 -12   7   0    0.00    1.10
  11  -7   0    2.80    0.60
 -11   7   0    2.30    1.10
  10  -7   0    3.00    0.60
 -10   7   0    4.30    0.80
 -10   7   0    3.10    1.10
   9  -7   0   -0.20    0.40
   9  -7   0    0.20    0.50
  -9   7   0   -0.40    0.90
  -9   7   0   -0.40    0.60
   8  -7   0    4.90    0.70
   8  -7   0    4.30    0.60
  -8   7   0    4.00    0.70
  -8   7   0    2.00    1.00
   7  -7   0   63.39    2.40
   7  -7   0   64.69    2.30
  -7   7   0   64.19    2.80
   6  -7   0    1.00    0.50
   6  -7   0    1.00    0.50
  -6   7   0    1.10    0.80
  -6   7   0    1.40    0.50
  -6   7   0    0.60    0.30
   5  -7   0   52.29    2.00
  -5   7   0   51.99    1.80
  -5   7   0   53.99    1.80
  -5   7   0   53.59    2.30
   4  -7   0  254.67    7.50
  -4   7   0  260.47    7.30
  -4   7   0  256.87    7.70
  -4   7   0  258.67    7.40
   3  -7   0  206.38    6.20
   3  -7   0  204.18    6.20
   3  -7   0  210.48    6.10
  -3   7   0  206.88    6.30
  -3   7   0  210.68    5.90
  -3   7   0  205.08    6.10
   2  -7   0  140.69    4.20
   2  -7   0  142.69    4.20
   2  -7   0  136.39    4.20
  -2   7   0  128.79    4.10
  -2   7   0  134.79    4.10
  -2   7   0  137.39    3.90
  -2   7   0  136.19    4.30
   1  -7   0   31.20    1.30
   1  -7   0   30.80    1.10
   1  -7   0   30.90    1.40
   1  -7   0   31.80    1.30
  -1   7   0   32.00    1.40
  -1   7   0   29.60    1.30
  -1   7   0   30.80    1.30
  -1   7   0   31.30    1.10
   0  -7   0  279.17    7.70
   0  -7   0  264.97    7.80
   0  -7   0  266.27    7.80
   0  -7   0  269.57    7.60
   0   7   0  259.07    7.80
   0   7   0  269.37    7.80
   0   7   0  267.07    7.70
   0   7   0  271.87    7.60
  -1  -7   0  121.09    3.80
  -1  -7   0  124.89    3.80
  -1  -7   0  121.09    3.70
  -1  -7   0  119.39    3.70
   1   7   0  122.79    3.70
   1   7   0  116.89    3.80
   1   7   0  118.49    3.70
   1   7   0  123.79    3.80
  -2  -7   0  326.07    9.20
  -2  -7   0  319.67    9.30
  -2  -7   0  334.57    9.30
  -2  -7   0  313.77    9.30
   2   7   0  327.87    9.30
   2   7   0  327.87    9.30
   2   7   0  320.57    9.20
   2   7   0  329.47    9.30
  -3  -7   0  199.08    6.20
  -3  -7   0  215.28    6.10
  -3  -7   0  213.08    6.20
  -3  -7   0  208.68    6.30
   3   7   0  218.78    6.20
   3   7   0  209.78    6.30
   3   7   0  209.08    6.20
   3   7   0  203.88    6.10
  -4  -7   0  973.30   26.50
  -4  -7   0  954.10   26.60
  -4  -7   0  979.80   26.80
  -4  -7   0  946.81   26.60
   4   7   0  925.11   26.60
   4   7   0  998.40   26.80
   4   7   0  967.50   26.50
   4   7   0  918.81   26.60
  -5  -7   0  178.18    5.30
  -5  -7   0  176.58    5.70
  -5  -7   0  199.88    5.70
  -5  -7   0  175.38    5.40
   5   7   0  171.28    5.40
   5   7   0  179.88    5.40
  -6  -7   0   62.09    2.10
  -6  -7   0   60.69    2.60
  -6  -7   0   59.89    2.10
   6   7   0   61.99    2.20
   6   7   0   60.59    2.20
  -7  -7   0   76.39    2.50
  -7  -7   0   75.79    3.10
  -7  -7   0   75.99    2.50
   7   7   0   73.29    2.90
   7   7   0   72.29    2.60
   7   7   0   75.29    2.60
  -8  -7   0   21.60    1.80
  -8  -7   0   21.80    1.20
  -8  -7   0   21.00    1.10
   8   7   0   20.10    1.20
   8   7   0   18.60    1.70
  -9  -7   0   13.40    0.80
  -9  -7   0    9.70    1.20
  -9  -7   0   12.70    1.10
   9   7   0   12.90    1.10
   9   7   0   11.50    1.40
   9   7   0   12.30    0.90
 -10  -7   0   65.99    3.20
  10   7   0   66.09    2.40
  10   7   0   66.49    2.40
  10   7   0   61.59    3.10
 -11  -7   0    5.40    1.20
  11   7   0    6.90    0.70
  11   7   0    6.60    0.80
  11   7   0    4.30    1.30
 -12  -7   0    5.00    1.30
  12   7   0    7.30    1.50
  12   7   0    6.30    0.70
  12   7   0    6.10    0.80
 -13  -7   0    3.80    1.30
  13   7   0    5.30    0.80
  13   7   0    2.80    1.40
 -14  -7   0    1.10    1.30
  14   7   0    1.00    1.40
  14   7   0    0.80    0.60
 -15  -7   0    1.50    1.40
  15   7   0    2.10    1.50
  15   7   0   -0.90    0.60
  11  -8   0   -0.30    0.60
 -11   8   0   -1.20    1.00
  10  -8   0    0.40    0.60
 -10   8   0   -0.20    1.00
   9  -8   0   -0.60    0.60
  -9   8   0   -0.80    0.90
  -9   8   0    0.50    0.60
   8  -8   0   22.40    1.30
   8  -8   0   23.30    1.40
  -8   8   0   23.50    1.90
  -8   8   0   22.70    1.40
   7  -8   0   13.20    1.20
   7  -8   0   12.50    1.10
  -7   8   0   11.90    1.30
  -7   8   0   15.30    1.10
   6  -8   0   -0.30    0.60
   6  -8   0   -0.30    0.50
  -6   8   0    2.10    0.80
  -6   8   0    0.60    0.40
  -6   8   0    0.90    0.50
   5  -8   0  138.79    4.40
  -5   8   0  137.29    4.20
  -5   8   0  144.79    4.70
  -5   8   0  139.79    4.20
   4  -8   0   60.39    2.30
   4  -8   0   59.69    2.20
  -4   8   0   58.69    1.90
  -4   8   0   57.79    2.10
  -4   8   0   58.09    2.40
   3  -8   0   12.90    1.10
   3  -8   0   13.70    1.00
  -3   8   0   13.60    0.70
  -3   8   0   11.70    0.90
  -3   8   0   12.20    1.10
   2  -8   0  144.69    4.60
   2  -8   0  151.18    4.60
   2  -8   0  143.69    4.60
  -2   8   0  144.49    4.60
  -2   8   0  146.49    4.50
  -2   8   0  147.39    4.20
   1  -8   0   10.80    1.00
   1  -8   0   13.60    0.90
   1  -8   0   11.30    0.90
   1  -8   0   12.40    0.70
  -1   8   0   11.70    0.70
  -1   8   0   11.30    0.90
  -1   8   0   11.80    0.90
   0  -8   0  165.48    5.30
   0  -8   0  168.48    5.00
   0  -8   0  179.48    5.30
   0  -8   0  175.48    5.20
   0   8   0  172.38    5.20
   0   8   0  168.58    5.20
   0   8   0  184.38    5.30
   0   8   0  171.28    5.10
  -1  -8   0   40.50    1.60
  -1  -8   0   40.50    1.70
  -1  -8   0   43.40    1.60
   1   8   0   44.50    1.70
   1   8   0   42.50    1.60
   1   8   0   39.60    1.70
   1   8   0   44.70    1.70
  -2  -8   0   13.10    0.80
  -2  -8   0   15.50    1.10
  -2  -8   0   14.20    1.00
  -2  -8   0   13.70    1.00
   2   8   0   15.30    1.10
   2   8   0   13.40    0.90
   2   8   0   14.40    0.90
   2   8   0   13.10    1.00
  -3  -8   0   -0.60    0.40
  -3  -8   0   -0.20    0.50
  -3  -8   0   -0.20    0.50
  -3  -8   0   -0.90    0.30
   3   8   0   -0.20    0.40
   3   8   0   -0.40    0.40
   3   8   0   -0.10    0.40
   3   8   0   -0.80    0.50
  -4  -8   0   84.09    3.00
  -4  -8   0   86.59    2.80
  -4  -8   0   79.39    2.80
  -4  -8   0   85.59    2.70
   4   8   0   85.69    3.00
   4   8   0   82.09    2.70
   4   8   0   79.29    2.80
   4   8   0   81.29    2.90
  -5  -8   0    0.30    0.40
  -5  -8   0   -0.10    0.60
  -5  -8   0    0.10    0.50
   5   8   0    0.00    0.40
   5   8   0   -0.20    0.40
   5   8   0   -0.90    0.50
  -6  -8   0   96.39    3.10
  -6  -8   0   96.39    3.60
  -6  -8   0   97.19    3.20
   6   8   0   97.89    3.20
   6   8   0   97.29    3.30
  -7  -8   0   58.09    2.10
  -7  -8   0   54.69    2.60
  -7  -8   0   57.69    2.10
   7   8   0   55.19    2.50
   7   8   0   61.69    2.20
   7   8   0   58.89    2.20
  -8  -8   0    8.70    0.80
  -8  -8   0    7.10    0.70
  -8  -8   0    6.20    1.10
   8   8   0    7.30    0.80
   8   8   0    9.50    0.80
   8   8   0    8.40    1.20
  -9  -8   0   43.10    1.90
  -9  -8   0   43.00    2.50
  -9  -8   0   45.40    1.70
   9   8   0   42.10    1.90
   9   8   0   42.10    2.40
 -10  -8   0    7.80    0.70
 -10  -8   0    4.90    1.20
  10   8   0    6.70    1.30
  10   8   0    7.40    0.80
  10   8   0    7.20    0.80
 -11  -8   0    5.40    1.30
  11   8   0    6.40    0.80
  11   8   0    5.90    0.70
  11   8   0    5.00    1.40
 -12  -8   0    0.70    1.20
  12   8   0    0.60    0.70
  12   8   0    0.40    1.10
 -13  -8   0    1.70    1.20
  13   8   0    1.60    0.70
  13   8   0   -0.40    1.30
 -14  -8   0   -1.20    1.20
  14   8   0   -1.00    1.20
  14   8   0    0.50    0.70
 -15  -8   0    0.60    1.40
  15   8   0    1.40    0.70
  15   8   0    2.20    1.60
  11  -9   0    2.80    0.80
 -11   9   0    3.10    1.20
  10  -9   0   -0.50    0.60
 -10   9   0    0.00    1.00
   9  -9   0   -1.60    0.60
  -9   9   0   -1.00    0.90
   8  -9   0   -0.70    0.60
  -8   9   0   -0.80    0.90
  -8   9   0   -0.30    0.50
   7  -9   0    1.70    0.50
   7  -9   0    1.90    0.70
  -7   9   0    0.30    0.90
  -7   9   0    1.70    0.50
  -7   9   0    1.70    0.50
   6  -9   0   86.89    3.10
  -6   9   0   85.49    3.40
  -6   9   0   84.79    2.80
  -6   9   0   86.59    2.80
   5  -9   0    4.10    0.70
   5  -9   0    4.50    0.80
  -5   9   0    3.70    0.60
  -5   9   0    5.30    1.00
  -5   9   0    3.00    0.50
   4  -9   0    0.10    0.50
   4  -9   0    0.60    0.60
  -4   9   0    1.20    0.50
  -4   9   0    0.60    0.40
  -4   9   0    0.50    0.70
   3  -9   0   57.89    2.20
   3  -9   0   56.69    2.30
  -3   9   0   57.29    2.40
  -3   9   0   57.39    2.20
  -3   9   0   59.19    1.90
   2  -9   0   27.50    1.40
   2  -9   0   26.30    1.50
  -2   9   0   26.00    1.50
  -2   9   0   26.30    1.00
  -2   9   0   25.10    1.30
   1  -9   0   -0.30    0.50
   1  -9   0    0.10    0.40
   1  -9   0   -0.10    0.40
   1  -9   0    0.30    0.30
  -1   9   0    0.40    0.40
  -1   9   0   -0.50    0.50
  -1   9   0   -0.10    0.30
   0  -9   0   35.50    1.60
   0  -9   0   39.30    1.60
   0  -9   0   34.10    1.50
   0  -9   0   33.40    1.40
   0   9   0   32.00    1.50
   0   9   0   32.70    1.60
   0   9   0   33.50    1.30
  -1  -9   0   67.09    2.50
  -1  -9   0   70.39    2.40
  -1  -9   0   70.49    2.50
  -1  -9   0   68.79    2.40
   1   9   0   71.69    2.50
   1   9   0   68.89    2.40
   1   9   0   70.09    2.40
   1   9   0   68.29    2.50
  -2  -9   0  427.86   13.10
  -2  -9   0  460.35   13.00
  -2  -9   0  463.25   13.10
  -2  -9   0  469.35   12.90
   2   9   0  459.75   13.00
   2   9   0  460.75   13.00
   2   9   0  438.86   13.10
   2   9   0  478.95   13.10
  -3  -9   0  164.08    5.10
  -3  -9   0  162.58    5.10
  -3  -9   0  163.68    4.90
  -3  -9   0  161.48    5.10
   3   9   0  162.08    5.10
   3   9   0  166.38    4.90
   3   9   0  159.88    5.10
  -4  -9   0   24.70    1.20
  -4  -9   0   24.20    1.40
  -4  -9   0   23.30    1.50
   4   9   0   22.30    1.20
   4   9   0   23.90    1.30
   4   9   0   24.40    1.40
   4   9   0   24.80    1.40
  -5  -9   0    0.50    0.50
  -5  -9   0   -0.10    0.50
  -5  -9   0    0.40    0.60
   5   9   0   -0.10    0.50
   5   9   0    0.40    0.50
   5   9   0    0.40    0.50
  -6  -9   0   92.39    3.00
  -6  -9   0   89.89    3.40
  -6  -9   0   89.19    3.10
   6   9   0   89.89    3.10
   6   9   0   91.89    3.20
  -7  -9   0    5.50    0.70
  -7  -9   0    5.60    0.70
  -7  -9   0    5.00    0.90
   7   9   0    3.60    0.70
   7   9   0    6.40    0.70
  -8  -9   0   31.80    1.50
  -8  -9   0   29.60    2.10
  -8  -9   0   30.00    1.50
   8   9   0   32.60    1.60
   8   9   0   29.00    1.60
   8   9   0   28.60    2.00
  -9  -9   0    0.20    0.90
  -9  -9   0    1.40    0.50
   9   9   0    0.10    0.50
   9   9   0    0.70    0.60
   9   9   0   -1.40    0.90
 -10  -9   0   31.90    2.50
 -10  -9   0   33.40    1.50
  10   9   0   34.30    2.40
  10   9   0   34.10    1.80
 -11  -9   0   25.10    2.40
  11   9   0   23.90    1.40
  11   9   0   27.00    2.30
  11   9   0   27.20    1.70
 -12  -9   0    1.30    1.20
  12   9   0    5.20    1.40
  12   9   0    3.00    0.80
 -13  -9   0   -0.50    1.10
  13   9   0    0.30    0.70
  13   9   0   -0.10    1.20
 -14  -9   0   -1.40    1.20
  14   9   0    1.30    1.40
  14   9   0    0.60    0.70
 -15  -9   0    0.20    1.40
  15   9   0    1.00    1.50
  15   9   0    1.10    0.80
  10 -10   0   -1.50    0.70
 -10  10   0   -2.70    1.00
   9 -10   0    9.70    1.10
  -9  10   0   10.90    1.50
   8 -10   0    2.40    0.80
  -8  10   0    2.60    1.10
   7 -10   0    3.60    0.80
  -7  10   0    3.30    1.00
  -7  10   0    3.00    0.50
   6 -10   0   46.10    2.20
  -6  10   0   46.20    1.70
  -6  10   0   46.40    2.50
  -6  10   0   52.79    2.00
   5 -10   0    1.30    0.70
   5 -10   0    0.50    0.60
  -5  10   0   -0.40    0.40
  -5  10   0   -0.30    0.50
  -5  10   0   -0.40    0.90
   4 -10   0  224.48    6.80
   4 -10   0  217.28    6.80
  -4  10   0  222.18    6.60
  -4  10   0  217.58    6.30
  -4  10   0  219.98    6.90
   3 -10   0   12.10    1.10
   3 -10   0    8.30    0.90
  -3  10   0    9.40    0.70
  -3  10   0    6.80    1.00
  -3  10   0    8.70    0.80
   2 -10   0   58.09    2.30
   2 -10   0   59.19    2.40
  -2  10   0   55.59    2.20
  -2  10   0   57.79    1.90
  -2  10   0   55.49    2.30
   1 -10   0   77.79    2.70
   1 -10   0   73.49    2.40
   1 -10   0   72.79    2.80
  -1  10   0   69.19    2.60
  -1  10   0   72.99    2.40
  -1  10   0   71.89    2.70
   0 -10   0    1.40    0.60
   0 -10   0    1.50    0.60
   0 -10   0    1.80    0.40
   0 -10   0    2.90    0.60
   0  10   0    2.50    0.40
   0  10   0    2.70    0.60
   0  10   0    2.60    0.60
  -1 -10   0    5.80    0.70
  -1 -10   0    4.30    0.60
  -1 -10   0    5.00    0.70
  -1 -10   0    4.10    0.60
   1  10   0    3.40    0.60
   1  10   0    2.90    0.60
   1  10   0    4.30    0.50
  -2 -10   0   38.00    1.60
  -2 -10   0   35.50    1.60
  -2 -10   0   40.30    1.80
  -2 -10   0   39.40    1.80
   2  10   0   35.70    1.60
   2  10   0   38.00    1.70
   2  10   0   35.60    1.70
   2  10   0   36.50    1.60
  -3 -10   0    5.60    0.70
  -3 -10   0    6.60    0.80
  -3 -10   0    6.30    0.60
   3  10   0    8.20    0.90
   3  10   0    7.60    0.70
   3  10   0    5.00    0.60
   3  10   0    7.30    0.70
  -4 -10   0  216.18    6.80
  -4 -10   0  226.38    6.90
  -4 -10   0  225.08    6.60
   4  10   0  218.28    6.80
   4  10   0  225.98    6.90
   4  10   0  226.68    6.60
   4  10   0  227.68    6.80
  -5 -10   0   13.50    1.40
  -5 -10   0   13.60    1.30
  -5 -10   0   14.60    1.00
   5  10   0   15.50    1.40
   5  10   0   13.90    1.10
   5  10   0   15.80    1.20
   5  10   0   15.20    1.30
  -6 -10   0    5.30    0.70
  -6 -10   0    5.90    0.70
  -6 -10   0    4.00    0.80
   6  10   0    4.70    0.70
   6  10   0    3.70    0.60
   6  10   0    4.10    0.70
  -7 -10   0    0.40    0.60
  -7 -10   0    0.50    0.80
  -7 -10   0    2.10    0.60
   7  10   0    1.30    0.60
   7  10   0    1.20    0.70
  -8 -10   0    4.30    1.00
  -8 -10   0    4.10    0.70
  -8 -10   0    4.50    0.70
   8  10   0    3.60    1.00
   8  10   0    3.80    0.80
   8  10   0    4.70    0.70
  -9 -10   0   12.70    1.20
  -9 -10   0    8.00    1.30
   9  10   0   11.90    1.50
   9  10   0   10.30    1.00
   9  10   0   12.20    1.10
 -10 -10   0   -0.90    0.90
 -10 -10   0    0.10    0.50
  10  10   0   -1.90    0.90
  10  10   0    0.30    0.70
  10  10   0    0.00    0.50
 -11 -10   0    1.30    1.20
  11  10   0    0.20    0.70
  11  10   0    0.60    1.20
 -12 -10   0    6.50    1.50
  12  10   0    8.10    1.60
  12  10   0    7.30    1.00
 -13 -10   0   43.60    3.20
  13  10   0   42.60    2.30
  13  10   0   43.00    3.00
 -14 -10   0    1.00    1.40
  14  10   0    1.50    0.80
  14  10   0    2.20    1.40
  10 -11   0   -0.60    0.80
 -10  11   0   -0.30    1.20
   9 -11   0   -0.40    0.80
  -9  11   0   -1.60    1.00
   8 -11   0    0.30    0.80
  -8  11   0    0.50    1.10
   7 -11   0   20.30    1.70
  -7  11   0   23.20    2.00
   6 -11   0    2.40    0.80
  -6  11   0    3.40    1.00
   5 -11   0    2.50    0.80
   5 -11   0    3.40    0.70
  -5  11   0    4.20    1.10
  -5  11   0    1.90    0.40
  -5  11   0    3.10    0.60
   4 -11   0   -0.90    0.50
   4 -11   0   -0.30    0.70
  -4  11   0    0.70    0.60
  -4  11   0   -1.60    0.80
  -4  11   0    0.10    0.30
   3 -11   0    1.00    0.70
   3 -11   0    0.20    0.60
  -3  11   0    0.80    0.40
  -3  11   0    1.80    0.70
  -3  11   0    0.90    0.80
   2 -11   0  104.49    3.70
   2 -11   0  111.69    3.70
  -2  11   0  101.89    3.70
  -2  11   0  102.79    3.60
  -2  11   0  103.79    3.20
   1 -11   0    7.60    0.80
   1 -11   0    6.60    0.80
   1 -11   0    5.90    0.80
  -1  11   0    4.10    0.70
  -1  11   0    6.90    0.80
  -1  11   0    7.20    0.70
   0 -11   0    6.60    0.80
   0 -11   0    3.30    0.70
   0 -11   0    4.60    0.60
   0  11   0    5.40    0.60
   0  11   0    5.70    0.80
   0  11   0    4.30    0.70
  -1 -11   0   14.70    1.10
  -1 -11   0   15.10    1.30
   1  11   0   14.30    1.00
   1  11   0   13.60    1.10
   1  11   0   13.80    1.30
  -2 -11   0   76.79    2.80
  -2 -11   0   77.69    3.00
  -2 -11   0   80.69    2.80
   2  11   0   82.29    2.80
   2  11   0   81.39    3.00
   2  11   0   79.59    2.80
  -3 -11   0   15.20    1.30
  -3 -11   0   17.30    1.40
  -3 -11   0   16.10    1.10
   3  11   0   17.30    1.20
   3  11   0   17.50    1.40
   3  11   0   20.70    1.60
   3  11   0   17.80    1.20
  -4 -11   0   47.60    1.90
  -4 -11   0   47.00    2.10
  -4 -11   0   43.80    2.10
   4  11   0   46.90    1.90
   4  11   0   41.80    2.00
   4  11   0   45.90    2.10
   4  11   0   48.00    2.10
  -5 -11   0   24.90    1.70
  -5 -11   0   25.00    1.30
  -5 -11   0   22.70    1.50
   5  11   0   23.60    1.60
   5  11   0   24.70    1.40
   5  11   0   25.60    1.50
  -6 -11   0    0.90    0.60
  -6 -11   0    0.30    0.50
  -6 -11   0    0.70    0.80
   6  11   0   -0.70    0.50
   6  11   0    0.30    0.50
   6  11   0   -0.10    0.60
  -7 -11   0    9.40    1.20
  -7 -11   0   14.00    1.30
  -7 -11   0   14.20    1.10
   7  11   0   13.40    1.20
   7  11   0   12.80    1.20
  -8 -11   0    9.10    1.30
  -8 -11   0    9.90    1.00
   8  11   0   10.00    1.10
   8  11   0    9.80    0.90
  -9 -11   0    2.60    1.00
  -9 -11   0    2.90    0.70
   9  11   0    1.70    1.00
   9  11   0    1.50    0.70
   9  11   0    2.90    0.70
 -10 -11   0    0.30    0.80
 -10 -11   0    0.10    1.10
  10  11   0    0.20    0.50
  10  11   0   -0.80    1.00
  10  11   0    0.10    0.70
 -11 -11   0   11.40    1.60
  11  11   0   15.80    1.80
  11  11   0   14.00    1.30
 -12 -11   0    3.40    1.30
  12  11   0    1.30    1.30
  12  11   0    2.70    0.90
 -13 -11   0   10.20    1.60
  13  11   0   12.20    1.80
  13  11   0   10.40    1.20
 -14 -11   0    6.40    1.70
  14  11   0    5.60    1.60
  14  11   0    5.30    1.00
   9 -12   0    0.50    0.90
  -9  12   0    1.00    1.20
   8 -12   0    5.80    1.10
  -8  12   0    9.40    1.40
   7 -12   0    1.80    0.90
  -7  12   0    2.60    1.10
   6 -12   0   -0.40    0.70
  -6  12   0   -1.60    0.80
   5 -12   0    3.70    0.90
  -5  12   0    2.20    1.00
   4 -12   0    9.20    1.00
   4 -12   0    9.80    1.20
  -4  12   0   10.40    0.70
  -4  12   0    9.90    1.00
  -4  12   0   10.40    1.30
   3 -12   0   25.60    1.80
   3 -12   0   25.10    1.70
  -3  12   0   27.90    1.10
  -3  12   0   24.00    1.60
  -3  12   0   24.10    1.80
   2 -12   0    0.60    0.70
   2 -12   0    1.80    0.70
  -2  12   0    0.10    0.40
  -2  12   0    0.70    0.80
  -2  12   0    1.50    0.70
   1 -12   0    0.10    0.70
   1 -12   0    0.20    0.40
   1 -12   0    0.90    0.60
  -1  12   0   -0.20    0.40
  -1  12   0    0.50    0.60
  -1  12   0    0.50    0.80
   0 -12   0    1.00    0.60
   0 -12   0    3.00    0.80
   0 -12   0    1.50    0.50
   0  12   0    1.40    0.50
   0  12   0    1.50    0.60
   0  12   0    2.00    0.70
  -1 -12   0   17.50    1.60
  -1 -12   0   18.20    1.20
  -1 -12   0   16.70    1.50
   1  12   0   16.70    1.30
   1  12   0   17.70    1.20
   1  12   0   18.20    1.50
  -2 -12   0   74.59    2.90
  -2 -12   0   71.09    2.70
   2  12   0   73.19    2.90
   2  12   0   71.69    2.70
   2  12   0   73.19    2.70
  -3 -12   0   30.70    1.90
  -3 -12   0   30.70    1.70
   3  12   0   30.60    1.70
   3  12   0   34.60    1.70
   3  12   0   35.00    1.90
  -4 -12   0   74.59    2.90
  -4 -12   0   67.29    2.80
   4  12   0   75.49    2.90
   4  12   0   70.69    2.60
   4  12   0   74.69    2.90
  -5 -12   0   16.40    1.40
  -5 -12   0   12.00    1.20
   5  12   0   13.70    1.20
   5  12   0   15.00    1.10
   5  12   0   17.80    1.40
  -6 -12   0    9.40    1.10
  -6 -12   0   10.60    1.10
   6  12   0   13.00    1.20
   6  12   0   12.80    1.10
   6  12   0   14.20    1.20
  -7 -12   0    0.50    0.70
  -7 -12   0   -0.70    0.80
   7  12   0    0.10    0.60
   7  12   0    1.20    0.60
   7  12   0   -1.10    0.70
  -8 -12   0    4.20    0.80
  -8 -12   0    2.90    1.00
   8  12   0    3.10    0.90
   8  12   0    5.50    0.80
  -9 -12   0    6.20    0.90
  -9 -12   0    3.00    1.10
   9  12   0    4.40    0.90
   9  12   0    2.60    1.20
   9  12   0    5.20    0.80
 -10 -12   0    0.40    1.10
  10  12   0    1.00    0.80
  10  12   0   -0.60    0.90
 -11 -12   0    0.70    1.20
  11  12   0    0.10    0.80
  11  12   0    1.50    1.20
 -12 -12   0    1.40    1.30
  12  12   0    0.70    0.90
  12  12   0    2.30    1.30
 -13 -12   0    0.70    1.30
  13  12   0    3.10    1.50
  13  12   0    0.60    0.90
 -14 -12   0    0.50    1.40
  14  12   0    0.00    0.90
  14  12   0   -0.30    1.30
   8 -13   0    0.00    0.90
  -8  13   0    0.70    1.20
   7 -13   0    1.70    1.00
  -7  13   0    2.90    1.20
   6 -13   0   12.80    1.40
  -6  13   0   13.90    1.60
   5 -13   0   -0.20    0.80
  -5  13   0    0.40    1.00
   4 -13   0    6.00    1.00
  -4  13   0    5.70    1.10
  -4  13   0    8.00    1.30
   3 -13   0    4.50    0.90
   3 -13   0    3.30    0.90
  -3  13   0    3.90    0.40
  -3  13   0    3.10    0.80
  -3  13   0    4.00    1.10
   2 -13   0   -0.90    0.80
   2 -13   0   -0.60    0.60
  -2  13   0   -1.40    0.60
  -2  13   0   -0.20    0.40
  -2  13   0   -0.60    0.70
   1 -13   0   31.00    1.80
   1 -13   0   29.70    2.00
   1 -13   0   29.60    1.30
  -1  13   0   27.60    1.80
  -1  13   0   28.20    1.40
  -1  13   0   30.50    1.80
   0 -13   0   47.70    2.50
   0 -13   0   43.30    1.80
   0 -13   0   43.70    2.30
   0  13   0   41.60    2.20
   0  13   0   42.60    1.80
   0  13   0   38.80    2.10
  -1 -13   0   46.90    2.30
  -1 -13   0   47.20    2.00
   1  13   0   46.40    1.90
   1  13   0   42.70    2.10
   1  13   0   46.20    2.30
  -2 -13   0   11.50    1.20
  -2 -13   0    5.90    0.80
   2  13   0    6.90    0.80
   2  13   0    8.20    1.10
   2  13   0    8.20    0.90
  -3 -13   0    1.30    0.80
  -3 -13   0    0.50    0.70
   3  13   0    0.00    0.60
   3  13   0    1.10    0.60
   3  13   0   -0.40    0.70
  -4 -13   0   12.60    1.20
  -4 -13   0   11.20    1.10
   4  13   0   14.80    1.20
   4  13   0   10.10    1.10
  -5 -13   0   32.50    2.00
  -5 -13   0   29.90    2.00
   5  13   0   29.40    1.70
   5  13   0   29.90    1.90
  -6 -13   0    6.60    1.00
  -6 -13   0    5.10    1.10
   6  13   0    5.60    0.90
   6  13   0    5.90    0.80
   6  13   0    5.10    0.90
  -7 -13   0   20.80    1.70
  -7 -13   0   18.70    1.90
   7  13   0   19.40    1.50
   7  13   0   19.10    1.40
   7  13   0   22.10    1.80
  -8 -13   0   -0.30    1.00
  -8 -13   0    0.20    0.70
   8  13   0   -0.50    0.60
   8  13   0   -0.10    0.80
  -9 -13   0    0.50    1.00
  -9 -13   0    0.40    0.70
   9  13   0    0.90    0.90
   9  13   0    0.00    0.80
 -10 -13   0    0.00    1.10
  10  13   0   -0.10    0.80
  10  13   0    0.00    1.10
 -11 -13   0   -0.80    1.10
  11  13   0    0.60    1.20
  11  13   0    0.00    0.80
 -12 -13   0    0.30    1.20
  12  13   0    0.60    1.30
  12  13   0    0.40    0.90
 -13 -13   0    0.90    1.40
  13  13   0    0.00    0.90
  13  13   0    2.10    1.40
 -14 -13   0    0.30    1.40
  14  13   0    1.30    1.00
  14  13   0    1.90    1.60
   8 -14   0    3.80    1.10
  -8  14   0    5.50    1.50
   7 -14   0    9.70    1.40
  -7  14   0    8.90    1.50
   6 -14   0    5.80    1.20
  -6  14   0    4.90    1.20
   5 -14   0   -0.40    0.90
  -5  14   0   -0.70    1.00
   4 -14   0   12.10    1.40
  -4  14   0   12.50    1.50
   3 -14   0    6.40    1.10
  -3  14   0    5.70    0.90
  -3  14   0    6.70    1.20
   2 -14   0    0.20    0.70
   2 -14   0   -0.30    0.80
  -2  14   0    0.40    0.40
  -2  14   0   -0.10    0.80
  -2  14   0   -0.30    0.70
   1 -14   0    6.30    1.20
   1 -14   0    2.80    0.90
   1 -14   0    4.40    0.60
  -1  14   0    3.70    0.60
  -1  14   0    4.30    0.90
  -1  14   0    3.30    0.90
   0 -14   0   63.69    2.30
   0 -14   0   62.89    2.90
   0  14   0   64.59    2.70
   0  14   0   61.49    2.80
   0  14   0   59.09    2.30
  -1 -14   0   13.00    1.30
  -1 -14   0    9.60    1.20
   1  14   0   12.20    1.10
   1  14   0   12.90    1.20
   1  14   0   13.50    1.30
  -2 -14   0   -0.70    0.60
  -2 -14   0    0.30    0.80
   2  14   0   -0.10    0.70
   2  14   0    0.20    0.50
   2  14   0   -1.10    0.60
  -3 -14   0    8.30    1.10
  -3 -14   0   10.40    1.00
   3  14   0   11.40    1.20
   3  14   0    9.40    1.00
   3  14   0   12.60    1.10
  -4 -14   0   23.40    1.80
  -4 -14   0   21.20    1.70
   4  14   0   18.10    1.80
   4  14   0   20.40    1.50
  -5 -14   0   -1.00    0.80
  -5 -14   0    1.60    0.80
   5  14   0   -0.80    0.70
   5  14   0   -0.80    0.60
  -6 -14   0    2.30    0.80
  -6 -14   0    0.20    0.90
   6  14   0    0.60    0.80
   6  14   0    0.20    0.70
  -7 -14   0    1.30    0.80
  -7 -14   0    2.00    1.00
   7  14   0    2.00    0.80
   7  14   0    1.10    0.90
  -8 -14   0    2.30    0.90
  -8 -14   0    2.50    1.10
   8  14   0    2.50    0.90
   8  14   0    2.10    0.80
  -9 -14   0    5.70    1.30
  -9 -14   0    5.40    1.00
   9  14   0    6.50    1.10
 -10 -14   0   -0.20    1.10
  10  14   0   -0.20    1.10
  10  14   0   -0.20    0.90
 -11 -14   0    1.00    1.30
  11  14   0    1.00    1.00
  11  14   0    2.30    1.40
 -12 -14   0    0.50    1.30
  12  14   0    0.90    1.30
  12  14   0    1.50    1.00
 -13 -14   0    0.80    1.50
  13  14   0    1.00    1.00
  13  14   0    2.00    1.50
   7 -15   0    9.00    1.40
  -7  15   0    6.90    1.50
   6 -15   0    3.80    1.20
  -6  15   0    4.00    1.30
   5 -15   0    5.30    1.20
  -5  15   0    4.20    1.30
   4 -15   0    0.50    0.90
  -4  15   0   -1.30    1.00
   3 -15   0    0.30    0.90
  -3  15   0    0.00    1.00
   2 -15   0   13.50    1.50
  -2  15   0   14.00    1.50
  -2  15   0   14.30    1.30
   1 -15   0    0.70    0.40
   1 -15   0   -1.20    0.90
  -1  15   0   -0.10    0.80
  -1  15   0   -1.50    0.70
   0 -15   0   40.50    2.50
   0 -15   0   44.70    1.90
   0  15   0   39.00    2.30
   0  15   0   42.40    1.80
   0  15   0   43.20    2.20
  -1 -15   0   -0.70    0.60
  -1 -15   0    0.00    0.90
   1  15   0    0.40    0.50
   1  15   0   -0.10    0.80
   1  15   0   -0.30    0.80
  -2 -15   0   93.79    3.70
  -2 -15   0   84.79    3.20
   2  15   0   84.99    3.40
   2  15   0   89.29    3.30
   2  15   0   90.69    3.60
  -3 -15   0    7.10    1.20
  -3 -15   0    3.30    0.90
   3  15   0    4.80    1.00
   3  15   0    6.30    1.00
  -4 -15   0   51.09    2.60
  -4 -15   0   45.40    2.40
   4  15   0   47.60    2.20
   4  15   0   46.40    2.60
  -5 -15   0    0.50    0.80
  -5 -15   0    0.00    0.90
   5  15   0    1.60    0.80
   5  15   0    1.00    0.90
  -6 -15   0    0.60    0.90
  -6 -15   0    0.20    0.90
   6  15   0    1.60    0.80
   6  15   0   -0.50    0.80
  -7 -15   0   -0.50    0.90
  -7 -15   0    0.30    0.80
   7  15   0    0.20    0.70
   7  15   0    2.20    1.00
  -8 -15   0    0.10    0.80
  -8 -15   0   -0.20    1.00
   8  15   0    0.70    0.70
   8  15   0    0.10    0.90
  -9 -15   0    1.60    1.20
  -9 -15   0    2.70    1.50
   9  15   0    2.90    1.00
 -10 -15   0   -0.50    1.20
  10  15   0    0.20    1.00
  10  15   0    0.20    1.10
 -11 -15   0    0.10    1.30
  11  15   0    0.90    1.00
  11  15   0    0.80    1.30
 -12 -15   0   -1.10    1.30
  12  15   0    1.00    1.00
  12  15   0   -1.40    1.20
 -13 -15   0   -0.60    1.40
  13  15   0   -0.60    1.30
  13  15   0   -0.90    1.00
   6 -16   0    1.90    1.20
  -6  16   0   -0.90    1.30
   5 -16   0    5.70    1.30
  -5  16   0    2.20    1.30
   4 -16   0    7.50    1.40
  -4  16   0    8.70    1.50
   3 -16   0    0.80    1.10
  -3  16   0   -0.10    1.00
   2 -16   0    8.50    1.40
  -2  16   0    8.10    1.30
   1 -16   0    4.90    1.30
  -1  16   0    6.40    1.20
  -1  16   0    5.50    1.10
   0 -16   0   17.20    1.30
   0 -16   0   19.40    1.80
   0  16   0   17.00    1.60
   0  16   0   15.20    1.40
  -1 -16   0   18.90    1.50
  -1 -16   0   18.10    1.70
   1  16   0   21.80    1.70
   1  16   0   18.60    1.70
   1  16   0   18.20    1.50
  -2 -16   0   -0.10    0.70
  -2 -16   0   -0.50    0.90
   2  16   0   -0.10    0.80
   2  16   0   -0.60    0.90
  -3 -16   0   -1.20    0.90
  -3 -16   0   -0.30    0.80
   3  16   0    0.40    0.80
   3  16   0   -0.70    0.80
  -4 -16   0   11.60    1.40
  -4 -16   0   11.60    1.30
   4  16   0   15.10    1.60
   4  16   0   13.00    1.30
  -5 -16   0    5.10    1.10
  -5 -16   0    6.80    1.20
   5  16   0    7.20    1.10
   5  16   0    6.50    1.30
  -6 -16   0    2.30    1.00
  -6 -16   0    2.20    1.00
   6  16   0    1.40    0.80
   6  16   0    3.10    1.10
  -7 -16   0    6.70    1.30
  -7 -16   0    5.30    1.10
   7  16   0    8.00    1.10
   7  16   0    3.80    1.10
  -8 -16   0    0.20    0.90
  -8 -16   0    0.60    1.10
   8  16   0   -0.40    0.90
   8  16   0   -0.50    0.70
  -9 -16   0    1.40    1.20
   9  16   0    2.10    1.00
 -10 -16   0    1.50    1.30
  10  16   0    4.40    1.20
 -11 -16   0    0.50    1.30
  11  16   0    1.00    1.10
  11  16   0    2.10    1.40
 -12 -16   0    0.00    1.40
  12  16   0    1.60    1.10
  12  16   0   -1.50    1.30
 -13 -16   0   -1.30    1.50
  13  16   0   -0.30    1.40
  13  16   0    0.00    1.10
   5 -17   0   10.90    1.60
  -5  17   0    8.80    1.70
   4 -17   0    1.80    1.20
  -4  17   0   -0.90    1.10
   3 -17   0   15.60    1.80
  -3  17   0   14.10    1.70
   2 -17   0   -0.60    1.10
  -2  17   0   -0.90    1.00
   1 -17   0   -0.10    1.10
  -1  17   0    1.50    1.00
  -1  17   0   -0.30    1.10
   0 -17   0    7.30    0.80
   0 -17   0    6.10    1.30
   0  17   0    9.50    1.30
   0  17   0    7.70    1.30
  -1 -17   0    2.80    1.20
  -1 -17   0    1.00    0.70
   1  17   0    1.50    0.90
   1  17   0   -0.10    0.90
  -2 -17   0   -0.30    0.70
  -2 -17   0   -1.20    1.00
   2  17   0   -0.10    0.90
   2  17   0    0.10    0.90
  -3 -17   0    1.10    0.80
  -3 -17   0    0.70    1.10
   3  17   0    1.70    0.90
   3  17   0    0.50    0.90
  -4 -17   0    1.30    0.90
  -4 -17   0    1.90    1.10
   4  17   0    2.00    1.10
   4  17   0    1.30    0.90
  -5 -17   0    0.60    1.00
  -5 -17   0    0.10    0.90
   5  17   0    0.20    1.00
   5  17   0    0.50    0.80
  -6 -17   0    5.40    1.20
  -6 -17   0    3.20    1.10
   6  17   0    6.10    1.20
   6  17   0    5.60    1.00
  -7 -17   0    0.60    1.00
  -7 -17   0    0.40    1.10
   7  17   0    0.40    1.10
   7  17   0    0.20    0.80
  -8 -17   0    2.50    1.20
  -8 -17   0    5.10    1.20
   8  17   0    4.30    1.20
   8  17   0    3.20    0.90
  -9 -17   0   -0.40    1.20
   9  17   0    1.30    1.10
 -10 -17   0   -0.90    1.30
  10  17   0   -0.20    1.00
 -11 -17   0    2.10    1.50
  11  17   0    3.70    1.60
  11  17   0    4.50    1.30
 -12 -17   0    0.30    1.40
  12  17   0    1.30    1.10
  12  17   0    1.00    1.40
   4 -18   0    0.40    1.20
  -4  18   0   -0.80    1.20
   3 -18   0    4.70    1.40
  -3  18   0    2.40    1.30
   2 -18   0    3.70    1.30
  -2  18   0   -0.10    1.10
   1 -18   0   -0.10    1.10
  -1  18   0   -1.40    1.00
   0 -18   0   -0.10    1.10
   0  18   0    1.10    1.00
   0  18   0   -0.80    0.90
  -1 -18   0    1.40    0.70
  -1 -18   0    0.30    1.10
   1  18   0    1.60    1.00
   1  18   0    1.90    1.10
  -2 -18   0    1.50    1.20
  -2 -18   0    1.00    0.80
   2  18   0    0.20    0.90
   2  18   0    1.40    1.00
  -3 -18   0    0.10    1.10
  -3 -18   0   -1.30    0.70
   3  18   0   -0.90    0.80
   3  18   0    0.30    0.90
  -4 -18   0   -0.50    1.10
  -4 -18   0   -0.20    0.90
   4  18   0    1.40    1.00
   4  18   0    0.10    0.90
  -5 -18   0    2.10    1.00
  -5 -18   0    1.60    1.10
   5  18   0    2.80    1.10
   5  18   0    3.00    1.00
  -6 -18   0    4.30    1.20
  -6 -18   0   -1.00    1.00
   6  18   0   -0.30    0.80
   6  18   0    1.20    1.20
  -7 -18   0    6.90    1.30
  -7 -18   0    6.20    1.40
   7  18   0    7.50    1.40
   7  18   0    9.00    1.20
  -8 -18   0    7.30    1.80
  -8 -18   0    3.40    1.30
   8  18   0    6.10    1.40
   8  18   0    6.20    1.10
  -9 -18   0   -1.50    1.20
   9  18   0   -0.30    1.10
 -10 -18   0   -0.20    1.30
  10  18   0   -0.70    1.10
 -11 -18   0   -1.20    1.40
  11  18   0    0.60    1.20
  11  18   0   -0.30    1.40
   2 -19   0   18.10    2.00
  -2  19   0   11.90    1.70
   1 -19   0   -0.30    1.20
  -1  19   0    1.10    1.20
   0 -19   0    7.00    1.50
   0  19   0    6.50    1.30
  -1 -19   0   -1.50    1.10
   1  19   0    0.40    1.00
   1  19   0   -1.10    1.00
  -2 -19   0   -0.50    0.80
  -2 -19   0    0.20    1.20
   2  19   0    0.10    1.00
   2  19   0   -0.10    1.00
  -3 -19   0    0.00    1.10
  -3 -19   0   -1.50    0.80
   3  19   0    0.20    0.90
   3  19   0   -0.60    0.90
  -4 -19   0    8.00    1.30
  -4 -19   0   12.30    1.70
   4  19   0    8.10    1.30
   4  19   0    8.50    1.20
  -5 -19   0    3.70    1.20
  -5 -19   0    0.80    1.00
   5  19   0    1.10    1.00
   5  19   0    2.20    1.10
  -6 -19   0   -0.50    1.10
  -6 -19   0    2.20    1.20
   6  19   0    0.60    1.20
   6  19   0    1.10    0.90
  -7 -19   0    1.10    1.30
  -7 -19   0    4.30    1.20
   7  19   0    4.10    1.10
   7  19   0    2.40    1.20
  -8 -19   0   -0.30    1.20
   8  19   0    2.70    1.00
   8  19   0    4.00    1.30
  -9 -19   0    2.50    1.40
   9  19   0    2.00    1.30
 -10 -19   0   -0.50    1.40
  10  19   0    1.00    1.20
   1 -20   0    3.30    1.40
  -1  20   0   -1.70    1.10
   0 -20   0    7.90    1.70
   0  20   0    6.80    1.40
  -1 -20   0   -0.50    1.20
   1  20   0   -0.30    1.10
  -2 -20   0    6.20    1.60
   2  20   0    4.00    1.30
   2  20   0    5.70    1.20
  -3 -20   0    0.60    1.30
  -3 -20   0   -1.40    0.80
   3  20   0    1.30    1.00
   3  20   0    0.70    1.10
  -4 -20   0   -1.10    0.90
  -4 -20   0    0.10    1.20
   4  20   0    2.10    1.10
   4  20   0    1.20    1.00
  -5 -20   0   -0.70    1.10
   5  20   0   -0.60    0.90
   5  20   0    0.20    1.10
  -6 -20   0    0.30    1.10
  -6 -20   0   -1.20    1.10
   6  20   0   -0.20    0.90
   6  20   0    0.20    1.10
  -7 -20   0   -1.10    1.20
  -7 -20   0   -1.70    1.10
   7  20   0   -0.70    0.90
   7  20   0    0.30    1.20
  -8 -20   0   -1.90    1.30
   8  20   0    0.20    0.90
   8  20   0   -0.10    1.20
  -9 -20   0    4.10    1.60
   9  20   0    8.90    1.70
   9  20   0    6.10    1.10
  -1 -21   0    1.40    1.30
   1  21   0   -1.70    1.10
  -2 -21   0    6.60    1.60
   2  21   0    6.70    1.40
  -3 -21   0   -0.90    1.30
   3  21   0   -0.20    1.10
   3  21   0   -1.80    1.00
  -4 -21   0   -1.30    1.00
  -4 -21   0    0.20    1.30
   4  21   0   -0.20    1.20
   4  21   0   -0.40    1.00
  -5 -21   0    0.50    1.30
  -5 -21   0   -1.20    1.00
   5  21   0    1.50    1.30
   5  21   0    1.70    1.10
  -6 -21   0    3.40    1.50
  -6 -21   0    1.00    1.30
   6  21   0    4.70    1.50
   6  21   0    4.10    1.20
  -7 -21   0   -0.40    1.30
   7  21   0    3.10    1.10
   7  21   0    2.80    1.50
   7  21  -1    3.30    1.10
   7  21  -1    1.00    1.40
  -7 -21   1   -1.80    1.30
   6  21  -1   -1.20    1.20
   6  21  -1    0.80    1.10
  -6 -21   1   -2.10    1.20
  -6 -21   1    0.20    1.30
   5  21  -1    0.60    1.00
   5  21  -1   -1.40    1.20
  -5 -21   1    1.70    1.40
  -5 -21   1   -2.50    1.00
   4  21  -1    0.70    1.10
   4  21  -1   -0.40    1.30
  -4 -21   1    0.40    1.40
  -4 -21   1   -1.20    1.00
   3  21  -1    0.20    1.20
   3  21  -1   -0.60    1.00
  -3 -21   1    0.00    1.30
   2  21  -1    0.00    1.10
  -2 -21   1    2.80    1.50
   9  20  -1    1.20    1.30
  -9 -20   1   -2.10    1.30
   8  20  -1    1.30    1.00
   8  20  -1    0.00    1.20
  -8 -20   1   -2.60    1.30
   7  20  -1    1.40    1.00
   7  20  -1   -0.10    1.30
  -7 -20   1    0.00    1.70
  -7 -20   1   -3.70    1.20
   6  20  -1    1.30    1.30
   6  20  -1    0.30    1.00
  -6 -20   1    1.60    1.30
  -6 -20   1   -1.00    1.20
   5  20  -1    0.60    1.00
   5  20  -1    0.40    1.10
  -5 -20   1   -3.10    1.00
  -5 -20   1    0.80    1.20
   4  20  -1   -0.90    1.00
   4  20  -1   -0.60    1.10
  -4 -20   1   -0.30    1.20
  -4 -20   1   -2.10    0.90
   3  20  -1   -0.10    1.00
   3  20  -1    1.00    1.20
  -3 -20   1   -1.10    0.90
  -3 -20   1   -0.50    1.20
   2  20  -1   -0.40    1.10
   2  20  -1    0.20    1.10
  -2 -20   1   -0.20    1.20
   1  20  -1   -0.80    1.00
  -1 -20   1    2.70    1.30
   0  20  -1    1.40    1.10
   0 -20   1    0.30    1.30
  -1  20  -1    3.00    1.30
   1 -20   1    2.70    1.40
  10  19  -1    0.80    1.30
 -10 -19   1   -1.20    1.40
   9  19  -1    0.10    1.20
  -9 -19   1   -1.80    1.30
   8  19  -1    3.40    1.30
   8  19  -1    4.40    1.10
  -8 -19   1    1.60    1.30
   7  19  -1    0.20    0.90
   7  19  -1   -1.20    1.10
  -7 -19   1    0.50    1.20
  -7 -19   1    2.40    1.20
   6  19  -1    0.70    0.90
   6  19  -1    1.00    1.10
  -6 -19   1   -0.60    1.10
  -6 -19   1   -0.50    1.10
   5  19  -1   -0.20    1.10
   5  19  -1    2.60    1.00
  -5 -19   1    1.50    1.10
  -5 -19   1   -1.20    1.00
   4  19  -1   -0.50    1.00
   4  19  -1   -1.10    0.90
  -4 -19   1    1.50    1.20
  -4 -19   1   -1.60    0.90
   3  19  -1    0.20    1.10
   3  19  -1    0.40    0.90
  -3 -19   1   -1.00    1.10
  -3 -19   1   -1.20    0.90
   2  19  -1    1.30    1.10
   2  19  -1    1.80    1.00
  -2 -19   1    1.20    1.20
  -2 -19   1    2.50    0.90
   1  19  -1    5.00    1.20
   1  19  -1    3.50    1.20
  -1 -19   1    5.50    1.50
   0  19  -1    0.70    1.10
   0 -19   1    4.10    1.40
  -1  19  -1    0.20    1.10
   1 -19   1    2.00    1.30
  -2  19  -1   -0.10    1.10
   2 -19   1    0.40    1.30
  11  18  -1    2.00    1.40
  11  18  -1    3.60    1.30
 -11 -18   1    1.00    1.50
  10  18  -1    1.90    1.20
 -10 -18   1    1.20    1.40
   9  18  -1   -0.40    1.10
  -9 -18   1   -1.90    1.30
   8  18  -1    4.40    1.00
   8  18  -1    6.00    1.40
  -8 -18   1    2.60    1.40
   7  18  -1    0.60    0.80
   7  18  -1    0.90    1.20
  -7 -18   1   -1.10    1.10
  -7 -18   1    1.30    1.10
   6  18  -1    3.10    1.00
   6  18  -1    3.90    1.30
  -6 -18   1    2.60    1.20
  -6 -18   1    5.50    1.30
   5  18  -1    0.30    1.00
   5  18  -1    0.20    0.90
  -5 -18   1   -0.40    1.00
  -5 -18   1   -0.50    1.00
   4  18  -1    1.40    1.00
   4  18  -1   -0.60    0.90
  -4 -18   1    1.00    1.10
  -4 -18   1    0.30    1.00
   3  18  -1    9.50    1.30
   3  18  -1    8.30    1.30
  -3 -18   1    6.60    1.40
  -3 -18   1    8.00    1.10
   2  18  -1   -1.10    0.90
   2  18  -1    0.10    1.00
  -2 -18   1   -0.40    0.80
  -2 -18   1   -0.50    1.10
   1  18  -1   13.60    1.50
   1  18  -1   13.50    1.60
  -1 -18   1   11.80    1.60
  -1 -18   1   11.70    1.10
   0  18  -1    5.00    1.20
   0  18  -1    3.30    1.10
   0 -18   1    3.70    1.30
   0 -18   1    4.90    0.90
  -1  18  -1    8.10    1.30
   1 -18   1    9.90    1.60
  -2  18  -1   -0.40    1.10
   2 -18   1    0.60    1.20
  -3  18  -1    0.90    1.20
   3 -18   1    1.40    1.20
  -4  18  -1   -0.90    1.20
   4 -18   1    1.80    1.30
  12  17  -1   -0.40    1.10
  12  17  -1    1.00    1.40
 -12 -17   1   -2.00    1.40
  11  17  -1    1.10    1.40
  11  17  -1    1.20    1.10
 -11 -17   1    0.20    1.40
  10  17  -1    3.10    1.30
 -10 -17   1   -0.10    1.30
   9  17  -1    1.40    1.10
  -9 -17   1   -0.90    1.20
   8  17  -1    4.90    1.30
   8  17  -1    3.30    1.00
  -8 -17   1    1.80    1.10
  -8 -17   1    2.40    1.30
   7  17  -1    3.20    1.00
   7  17  -1    2.50    1.20
  -7 -17   1    5.60    1.20
  -7 -17   1    4.40    1.30
   6  17  -1    5.80    1.10
   6  17  -1    5.60    1.30
  -6 -17   1    5.80    1.30
  -6 -17   1    3.70    1.20
   5  17  -1    2.80    1.20
   5  17  -1    2.70    0.90
  -5 -17   1    1.90    1.00
  -5 -17   1    0.60    1.00
   4  17  -1    6.50    1.30
   4  17  -1    5.40    1.00
  -4 -17   1    4.00    1.10
  -4 -17   1    4.50    1.20
   3  17  -1    0.60    0.80
   3  17  -1   -1.50    0.90
  -3 -17   1   -2.10    0.90
  -3 -17   1    0.20    0.80
   2  17  -1   -0.40    0.90
   2  17  -1   -0.20    0.90
  -2 -17   1    0.90    0.80
  -2 -17   1   -0.20    1.10
   1  17  -1    7.60    1.20
   1  17  -1    3.40    1.10
  -1 -17   1    5.80    0.90
  -1 -17   1    6.20    1.30
   0  17  -1    3.30    1.00
   0  17  -1    3.40    1.10
   0 -17   1    3.50    0.70
   0 -17   1    3.40    1.20
  -1  17  -1   20.10    2.20
  -1  17  -1   24.60    2.10
   1 -17   1   22.00    2.00
  -2  17  -1    0.00    1.00
   2 -17   1   -0.70    1.10
  -3  17  -1    0.50    1.10
   3 -17   1    0.90    1.10
  -4  17  -1    0.10    1.20
   4 -17   1    2.60    1.20
  -5  17  -1    4.00    1.40
   5 -17   1    8.40    1.50
  12  16  -1    1.70    1.40
  12  16  -1    0.60    1.10
 -12 -16   1   -0.20    1.40
  11  16  -1    2.10    1.50
  11  16  -1    1.40    1.10
 -11 -16   1    0.40    1.30
  10  16  -1    5.80    1.30
 -10 -16   1    3.00    1.30
   9  16  -1   -0.20    1.00
  -9 -16   1    0.10    1.20
   8  16  -1    1.60    0.80
   8  16  -1    0.50    1.00
  -8 -16   1   -0.80    0.90
  -8 -16   1    1.10    1.10
   7  16  -1   22.40    1.70
   7  16  -1   23.70    2.20
  -7 -16   1   21.80    2.10
  -7 -16   1   21.80    2.30
   6  16  -1    8.20    1.10
   6  16  -1    8.80    1.30
  -6 -16   1    9.50    1.30
  -6 -16   1    8.90    1.30
   5  16  -1   20.80    1.80
   5  16  -1   20.20    1.60
  -5 -16   1   19.80    2.00
  -5 -16   1   17.40    1.60
   4  16  -1    0.40    0.80
   4  16  -1   -1.10    0.80
  -4 -16   1    0.80    0.90
  -4 -16   1   -1.20    0.90
   3  16  -1   19.20    1.70
   3  16  -1   23.00    1.80
  -3 -16   1   20.90    1.90
  -3 -16   1   22.90    1.90
   2  16  -1    4.20    1.00
   2  16  -1    5.70    1.00
  -2 -16   1    4.50    0.90
  -2 -16   1    3.50    1.20
   1  16  -1   -0.80    0.80
   1  16  -1    0.40    0.60
   1  16  -1   -1.80    0.70
  -1 -16   1    0.40    0.70
  -1 -16   1   -3.00    0.90
   0  16  -1   -0.40    0.80
   0  16  -1   -0.90    0.80
   0 -16   1   -2.30    0.90
   0 -16   1   -0.20    0.60
  -1  16  -1   13.70    1.50
  -1  16  -1   15.60    1.50
   1 -16   1   16.40    1.80
   1 -16   1   17.60    1.20
  -2  16  -1    0.70    1.00
   2 -16   1   -0.10    1.10
  -3  16  -1    4.40    1.20
   3 -16   1    7.60    1.40
  -4  16  -1   -0.50    1.00
   4 -16   1    0.70    1.10
  -5  16  -1   -1.30    1.10
   5 -16   1    0.20    1.10
  -6  16  -1    3.80    1.30
   6 -16   1    1.60    1.20
  13  15  -1   -0.50    1.30
  13  15  -1   -1.10    1.00
 -13 -15   1   -2.50    1.30
  12  15  -1    1.80    1.40
  12  15  -1    1.20    1.00
 -12 -15   1    0.30    1.40
  11  15  -1    2.00    1.10
  11  15  -1    1.70    1.40
 -11 -15   1   -1.30    1.30
  10  15  -1    2.30    1.00
  10  15  -1    1.70    1.20
 -10 -15   1    1.50    1.30
   9  15  -1    5.30    1.20
  -9 -15   1    5.20    1.30
   8  15  -1   16.90    1.50
  -8 -15   1   19.20    1.60
  -8 -15   1   15.70    1.60
   7  15  -1    2.80    1.10
   7  15  -1    1.20    0.80
  -7 -15   1    0.60    0.90
  -7 -15   1    3.50    1.10
   6  15  -1   -0.40    0.70
   6  15  -1   -0.30    0.80
  -6 -15   1   -0.10    0.80
  -6 -15   1    0.00    1.00
   5  15  -1    2.90    0.90
   5  15  -1    4.10    0.90
  -5 -15   1    3.30    1.00
  -5 -15   1    4.10    1.00
   4  15  -1   -0.30    0.70
   4  15  -1   -1.70    0.80
  -4 -15   1   -1.20    0.80
  -4 -15   1   -2.10    0.80
   3  15  -1    5.30    1.00
   3  15  -1    3.70    1.00
  -3 -15   1    5.60    1.00
  -3 -15   1    5.50    1.10
   2  15  -1    0.40    0.90
   2  15  -1    0.60    0.80
   2  15  -1   -0.70    0.60
  -2 -15   1   -0.90    0.70
  -2 -15   1   -1.30    0.80
   1  15  -1   38.20    1.90
   1  15  -1   38.40    2.10
   1  15  -1   38.90    2.20
  -1 -15   1   36.90    2.00
  -1 -15   1   38.80    2.40
   0  15  -1    2.00    0.60
   0  15  -1    4.20    1.00
   0  15  -1    3.10    0.90
   0 -15   1    1.90    0.70
   0 -15   1    1.60    1.00
  -1  15  -1   12.20    1.30
  -1  15  -1    8.40    1.20
   1 -15   1    9.30    1.30
   1 -15   1   12.60    1.00
  -2  15  -1    0.20    0.90
  -2  15  -1    0.00    0.80
   2 -15   1    0.10    1.00
  -3  15  -1    1.10    1.00
   3 -15   1    0.90    1.00
  -4  15  -1    3.80    1.20
   4 -15   1    3.80    1.10
  -5  15  -1    6.30    1.30
   5 -15   1    9.20    1.40
  -6  15  -1    0.90    1.20
   6 -15   1    0.70    1.00
  -7  15  -1    0.50    1.20
   7 -15   1   -0.70    1.00
  13  14  -1    1.30    1.00
  13  14  -1    2.20    1.50
 -13 -14   1   -0.40    1.40
  12  14  -1   -0.10    1.30
  12  14  -1    0.50    1.00
 -12 -14   1   -0.50    1.30
  11  14  -1    0.00    1.20
  11  14  -1    0.40    0.90
 -11 -14   1   -1.40    1.20
  10  14  -1    2.80    1.00
  10  14  -1    4.20    1.30
 -10 -14   1    2.90    1.30
   9  14  -1   12.10    1.30
  -9 -14   1   11.30    1.60
  -9 -14   1   12.30    1.30
   8  14  -1    3.40    0.80
   8  14  -1    1.30    0.90
  -8 -14   1    1.70    1.10
  -8 -14   1    4.10    1.00
   7  14  -1   57.59    2.90
   7  14  -1   62.99    2.60
  -7 -14   1   58.19    2.80
  -7 -14   1   61.39    3.10
   6  14  -1   -1.70    0.70
   6  14  -1   -1.00    0.70
  -6 -14   1    0.60    0.90
  -6 -14   1    0.60    0.80
   5  14  -1   13.60    1.20
   5  14  -1   11.80    1.30
  -5 -14   1   10.90    1.30
  -5 -14   1   12.20    1.20
   4  14  -1   14.50    1.40
   4  14  -1   13.20    1.20
  -4 -14   1   10.40    1.20
  -4 -14   1    9.80    1.20
   3  14  -1   27.50    1.90
   3  14  -1   25.20    1.60
  -3 -14   1   24.80    2.00
  -3 -14   1   25.70    1.80
   2  14  -1    0.10    0.50
   2  14  -1    0.30    0.70
   2  14  -1   -0.90    0.70
  -2 -14   1    0.20    0.80
  -2 -14   1   -0.70    0.60
   1  14  -1    0.20    0.70
   1  14  -1    0.30    0.50
   1  14  -1   -0.20    0.70
  -1 -14   1    1.00    0.90
  -1 -14   1   -1.00    0.60
   0  14  -1    8.10    1.10
   0  14  -1    7.50    0.80
   0  14  -1    7.00    1.00
   0 -14   1    7.90    0.80
   0 -14   1    9.60    1.30
  -1  14  -1   10.00    1.10
  -1  14  -1   11.40    1.20
  -1  14  -1   12.30    1.30
   1 -14   1   10.50    1.40
   1 -14   1   11.30    1.00
  -2  14  -1   36.50    2.10
  -2  14  -1   40.20    2.30
  -2  14  -1   37.00    1.60
   2 -14   1   37.70    2.40
   2 -14   1   37.90    2.20
  -3  14  -1    0.30    0.90
  -3  14  -1   -0.30    0.70
   3 -14   1   -0.20    0.90
  -4  14  -1    4.60    1.20
   4 -14   1    4.00    1.10
  -5  14  -1   -0.80    1.00
   5 -14   1   -0.80    0.90
  -6  14  -1    2.30    1.20
   6 -14   1    4.90    1.10
  -7  14  -1   -1.50    1.10
   7 -14   1   -0.30    0.90
  -8  14  -1    1.20    1.30
   8 -14   1    0.80    1.00
  14  13  -1   -1.30    1.40
  14  13  -1    0.50    0.90
 -14 -13   1   -0.30    1.40
  13  13  -1    2.80    1.50
  13  13  -1    1.20    1.00
 -13 -13   1    0.60    1.40
  12  13  -1    6.10    1.50
  12  13  -1    5.10    1.10
 -12 -13   1    5.30    1.50
  11  13  -1    0.90    0.90
  11  13  -1    0.80    1.20
 -11 -13   1   -0.70    1.20
  10  13  -1   -1.30    1.00
  10  13  -1    0.80    0.80
 -10 -13   1   -1.50    1.00
   9  13  -1   -0.40    0.80
  -9 -13   1    0.90    0.70
  -9 -13   1   -0.70    1.00
   8  13  -1   14.70    1.30
   8  13  -1   19.50    1.50
  -8 -13   1   17.90    1.60
  -8 -13   1   13.20    1.50
   7  13  -1    2.20    0.70
   7  13  -1    3.00    0.80
   7  13  -1    3.20    0.90
  -7 -13   1    0.60    1.00
  -7 -13   1    3.70    0.90
   6  13  -1   14.90    1.40
   6  13  -1   10.10    1.10
   6  13  -1   16.30    1.90
  -6 -13   1   12.20    1.40
  -6 -13   1   14.80    1.40
   5  13  -1   38.40    1.90
   5  13  -1   36.30    2.10
  -5 -13   1   40.70    2.20
  -5 -13   1   36.10    2.20
   4  13  -1   39.00    1.90
   4  13  -1   37.90    2.20
  -4 -13   1   40.60    2.20
  -4 -13   1   41.00    2.20
   3  13  -1    4.90    0.80
   3  13  -1    7.10    1.00
   3  13  -1    6.00    0.80
  -3 -13   1    5.20    0.90
  -3 -13   1    6.70    1.00
   2  13  -1    6.30    1.00
   2  13  -1    4.60    0.90
   2  13  -1    5.30    0.70
  -2 -13   1    4.70    0.90
  -2 -13   1    4.90    0.80
   1  13  -1    4.90    0.90
   1  13  -1    2.40    0.80
   1  13  -1    3.40    0.60
  -1 -13   1    3.50    0.70
  -1 -13   1    3.50    0.90
   0  13  -1   22.20    1.60
   0  13  -1   18.10    1.50
   0  13  -1   18.70    1.30
   0 -13   1   20.20    1.80
   0 -13   1   19.50    1.40
  -1  13  -1   16.40    1.20
  -1  13  -1   21.10    1.60
  -1  13  -1   14.60    1.30
   1 -13   1   20.10    1.80
   1 -13   1   16.10    1.20
   1 -13   1   18.90    1.60
  -2  13  -1    1.20    0.80
  -2  13  -1    0.50    0.90
  -2  13  -1    2.00    0.50
   2 -13   1    1.70    0.80
   2 -13   1    0.90    0.90
  -3  13  -1   38.90    2.10
  -3  13  -1   41.10    2.30
  -3  13  -1   39.30    1.60
   3 -13   1   38.90    2.10
   3 -13   1   42.40    2.40
  -4  13  -1    4.90    1.20
  -4  13  -1    4.70    1.10
   4 -13   1    4.10    1.00
  -5  13  -1   -0.40    0.90
   5 -13   1   -0.70    0.80
  -6  13  -1    0.40    1.00
   6 -13   1   -0.40    0.80
  -7  13  -1    7.20    1.40
   7 -13   1    6.30    1.20
  -8  13  -1    6.90    1.40
   8 -13   1    4.50    1.10
  14  12  -1    1.50    1.40
  14  12  -1   -0.10    0.90
 -14 -12   1   -1.30    1.40
  13  12  -1    0.50    0.90
  13  12  -1   -0.20    1.30
 -13 -12   1    0.30    1.30
  12  12  -1    0.10    1.20
  12  12  -1    0.70    0.90
 -12 -12   1    0.10    1.20
  11  12  -1    0.80    1.20
  11  12  -1    2.10    0.90
 -11 -12   1    0.40    1.10
  10  12  -1    1.80    0.80
  10  12  -1    0.70    1.10
 -10 -12   1    0.10    1.10
   9  12  -1    5.00    0.80
   9  12  -1    5.20    1.20
   9  12  -1    5.60    0.90
  -9 -12   1    4.60    1.20
  -9 -12   1    5.60    0.90
   8  12  -1   -0.40    0.70
   8  12  -1   -0.50    0.50
  -8 -12   1   -0.90    0.90
  -8 -12   1    1.20    0.70
   7  12  -1   -0.30    0.70
   7  12  -1    0.30    0.60
  -7 -12   1   -1.20    0.70
  -7 -12   1   -0.30    0.80
   6  12  -1    8.90    1.10
   6  12  -1   10.30    1.00
   6  12  -1   12.70    1.10
  -6 -12   1   12.10    1.20
  -6 -12   1   10.50    1.20
   5  12  -1   20.20    1.40
   5  12  -1   19.70    1.50
   5  12  -1   20.90    1.60
  -5 -12   1   19.40    1.50
  -5 -12   1   19.80    1.70
   4  12  -1   20.10    1.60
   4  12  -1   18.60    1.40
  -4 -12   1   19.40    1.60
  -4 -12   1   19.00    1.60
   3  12  -1   12.10    1.20
   3  12  -1    8.40    0.90
   3  12  -1    9.30    1.00
  -3 -12   1    7.30    1.00
  -3 -12   1    9.70    1.00
   2  12  -1    8.60    0.80
   2  12  -1   11.10    1.10
   2  12  -1    8.60    0.90
  -2 -12   1    8.10    0.90
  -2 -12   1    9.60    1.10
   1  12  -1   56.59    2.40
   1  12  -1   58.99    2.30
   1  12  -1   60.29    2.50
  -1 -12   1   57.89    2.30
  -1 -12   1   63.29    2.70
   0  12  -1    4.50    0.60
   0  12  -1    5.80    0.90
   0  12  -1    6.40    0.90
   0 -12   1    5.40    1.00
   0 -12   1    4.90    0.80
   0 -12   1    5.50    0.70
  -1  12  -1    2.60    0.70
  -1  12  -1    1.20    0.80
  -1  12  -1    2.40    0.50
   1 -12   1    4.00    0.80
   1 -12   1    2.50    0.80
   1 -12   1    2.00    0.50
  -2  12  -1    0.70    0.80
  -2  12  -1    0.70    0.40
  -2  12  -1    1.40    0.70
   2 -12   1    1.30    0.70
   2 -12   1    1.10    0.80
  -3  12  -1    7.40    0.90
  -3  12  -1    6.20    0.60
  -3  12  -1    6.90    1.10
   3 -12   1    6.90    1.10
   3 -12   1    8.00    1.00
  -4  12  -1    5.30    1.10
  -4  12  -1    5.10    0.80
  -4  12  -1    3.60    0.50
   4 -12   1    4.00    0.90
   4 -12   1    6.00    0.90
  -5  12  -1   -0.30    0.90
   5 -12   1    1.10    0.80
  -6  12  -1    1.20    1.00
   6 -12   1    0.50    0.80
  -7  12  -1    1.80    1.10
   7 -12   1    2.50    0.90
  -8  12  -1    9.10    1.40
   8 -12   1    7.70    1.10
  -9  12  -1    0.40    1.20
   9 -12   1   -0.20    0.90
  14  11  -1    0.30    1.40
  14  11  -1   -0.80    0.80
 -14 -11   1    0.20    1.30
  13  11  -1    2.90    1.00
  13  11  -1    3.50    1.40
 -13 -11   1    3.80    1.50
  12  11  -1    3.10    1.40
  12  11  -1    4.40    1.00
 -12 -11   1    3.90    1.40
  11  11  -1    1.80    1.20
  11  11  -1    2.50    0.90
 -11 -11   1    1.50    1.10
  10  11  -1    3.10    0.80
  10  11  -1    1.00    1.10
  10  11  -1    1.40    0.80
 -10 -11   1    0.80    1.00
   9  11  -1    0.70    0.60
   9  11  -1    1.30    1.00
   9  11  -1    0.70    0.70
  -9 -11   1   -0.30    1.00
  -9 -11   1    0.30    0.60
   8  11  -1    0.10    0.70
   8  11  -1   -0.30    0.60
  -8 -11   1   -0.20    0.90
  -8 -11   1    0.50    0.60
   7  11  -1   11.80    1.10
   7  11  -1   12.10    1.10
  -7 -11   1    9.60    1.00
  -7 -11   1    9.70    1.30
   6  11  -1   57.29    2.30
   6  11  -1   56.59    2.40
   6  11  -1   54.09    2.30
  -6 -11   1   56.09    2.60
  -6 -11   1   54.89    2.40
   5  11  -1    1.30    0.70
   5  11  -1    1.30    0.60
   5  11  -1    1.00    0.60
  -5 -11   1    1.80    0.70
  -5 -11   1    0.50    0.70
  -5 -11   1    1.10    0.70
   4  11  -1    5.90    0.80
   4  11  -1    8.30    0.80
   4  11  -1    8.70    0.90
   4  11  -1    8.40    0.90
  -4 -11   1    8.30    0.80
  -4 -11   1    8.00    0.90
  -4 -11   1   11.40    1.10
   3  11  -1   81.09    3.00
   3  11  -1   80.49    2.80
   3  11  -1   79.09    2.90
  -3 -11   1   78.39    3.00
  -3 -11   1   82.49    3.00
   2  11  -1   10.00    0.90
   2  11  -1    9.70    1.00
   2  11  -1    9.90    0.90
  -2 -11   1    9.40    0.90
  -2 -11   1   11.40    1.10
   1  11  -1   39.50    1.70
   1  11  -1   40.00    1.80
   1  11  -1   39.60    1.90
  -1 -11   1   39.30    2.00
  -1 -11   1   39.80    1.70
  -1 -11   1   40.20    1.90
   0  11  -1    2.00    0.50
   0  11  -1    2.50    0.70
   0  11  -1    1.40    0.60
   0 -11   1    2.40    0.50
   0 -11   1    2.20    0.70
   0 -11   1    1.60    0.70
  -1  11  -1   -0.10    0.50
  -1  11  -1   -1.10    0.60
  -1  11  -1   -0.10    0.40
   1 -11   1    0.00    0.60
   1 -11   1    0.60    0.50
   1 -11   1    0.30    0.40
  -2  11  -1   53.69    2.20
  -2  11  -1   51.39    2.30
  -2  11  -1   51.89    1.90
   2 -11   1   54.59    2.40
   2 -11   1   54.99    2.30
  -3  11  -1    0.40    0.80
  -3  11  -1    1.10    0.60
  -3  11  -1    0.40    0.40
   3 -11   1    0.40    0.60
   3 -11   1    0.60    0.70
  -4  11  -1    1.20    0.60
  -4  11  -1    0.80    0.40
  -4  11  -1    0.10    0.80
   4 -11   1    1.50    0.80
   4 -11   1    0.60    0.60
  -5  11  -1   26.60    1.40
  -5  11  -1   21.10    1.90
  -5  11  -1   21.00    1.20
   5 -11   1   25.30    1.60
   5 -11   1   24.00    1.70
  -6  11  -1   15.90    1.50
   6 -11   1   15.00    1.30
  -7  11  -1    0.30    1.00
   7 -11   1   -0.60    0.70
  -8  11  -1   14.60    1.60
   8 -11   1   12.80    1.30
  -9  11  -1    2.50    1.10
   9 -11   1    2.80    0.90
 -10  11  -1    7.60    1.50
  10 -11   1    6.40    1.10
  14  10  -1    0.80    0.80
  14  10  -1    0.70    1.30
 -14 -10   1   -1.00    1.30
  13  10  -1    2.20    0.90
  13  10  -1    3.30    1.40
 -13 -10   1    1.80    1.30
  12  10  -1    1.40    0.80
  12  10  -1    1.00    1.30
 -12 -10   1   -0.20    1.20
  11  10  -1    0.80    0.70
  11  10  -1    0.70    1.10
 -11 -10   1   -0.80    1.00
  10  10  -1    7.20    0.90
  10  10  -1    6.90    0.80
  10  10  -1    6.10    1.30
 -10 -10   1    6.80    0.90
 -10 -10   1    5.20    1.30
   9  10  -1    5.50    1.20
   9  10  -1    5.30    0.80
   9  10  -1    4.90    0.80
  -9 -10   1    3.20    1.00
  -9 -10   1    5.30    0.80
   8  10  -1   20.30    1.50
   8  10  -1   16.70    1.70
   8  10  -1   17.90    1.30
  -8 -10   1   17.30    1.30
  -8 -10   1   14.60    1.50
   7  10  -1    5.30    0.80
   7  10  -1    4.50    0.70
  -7 -10   1    3.90    0.90
  -7 -10   1    4.30    0.80
  -7 -10   1    4.90    0.70
   6  10  -1   58.49    2.30
   6  10  -1   55.89    2.20
   6  10  -1   57.79    2.40
  -6 -10   1   56.29    2.20
  -6 -10   1   57.69    2.30
  -6 -10   1   54.39    2.60
   5  10  -1   68.89    2.70
   5  10  -1   70.89    2.70
   5  10  -1   73.29    2.60
  -5 -10   1   70.89    2.90
  -5 -10   1   71.29    2.50
  -5 -10   1   70.29    2.70
   4  10  -1   22.60    1.50
   4  10  -1   25.90    1.40
   4  10  -1   22.40    1.50
   4  10  -1   23.30    1.30
  -4 -10   1   23.60    1.30
  -4 -10   1   25.30    1.50
  -4 -10   1   23.80    1.60
   3  10  -1    9.00    0.80
   3  10  -1    7.50    0.80
   3  10  -1    9.90    1.00
   3  10  -1    8.10    0.80
  -3 -10   1    8.90    0.90
  -3 -10   1    7.80    0.80
  -3 -10   1   10.90    0.90
   2  10  -1    1.00    0.50
   2  10  -1    1.50    0.50
   2  10  -1    1.50    0.60
   2  10  -1    2.30    0.60
  -2 -10   1    2.10    0.60
  -2 -10   1    1.70    0.50
  -2 -10   1    2.20    0.60
  -2 -10   1    2.10    0.50
   1  10  -1   29.20    1.50
   1  10  -1   30.50    1.50
   1  10  -1   30.60    1.40
  -1 -10   1   29.20    1.40
  -1 -10   1   29.90    1.50
  -1 -10   1   32.20    1.60
  -1 -10   1   28.70    1.40
   0  10  -1    3.60    0.50
   0  10  -1    5.30    0.70
   0  10  -1    3.70    0.60
   0 -10   1    3.00    0.60
   0 -10   1    3.80    0.60
   0 -10   1    4.00    0.50
  -1  10  -1    8.30    0.70
  -1  10  -1    6.10    0.80
  -1  10  -1    6.70    0.80
   1 -10   1    7.60    0.80
   1 -10   1    8.00    0.90
   1 -10   1    7.50    0.80
  -2  10  -1    8.20    0.90
  -2  10  -1    6.30    0.80
  -2  10  -1    9.00    0.80
   2 -10   1    6.90    0.80
   2 -10   1   10.10    0.90
  -3  10  -1    5.90    0.70
  -3  10  -1    5.20    0.90
  -3  10  -1    2.80    0.50
   3 -10   1    5.00    0.70
   3 -10   1    3.50    0.70
  -4  10  -1   27.30    1.50
  -4  10  -1   26.30    1.80
  -4  10  -1   27.70    1.30
   4 -10   1   25.40    1.70
   4 -10   1   27.90    1.60
  -5  10  -1   70.09    3.00
  -5  10  -1   70.09    2.50
  -5  10  -1   68.69    2.40
   5 -10   1   69.59    2.80
   5 -10   1   72.09    2.70
  -6  10  -1    1.30    0.90
  -6  10  -1    1.90    0.50
  -6  10  -1    1.00    0.50
   6 -10   1    1.00    0.40
   6 -10   1    0.90    0.70
  -7  10  -1    0.10    0.90
   7 -10   1   -0.40    0.70
  -8  10  -1   15.30    1.30
  -8  10  -1   15.60    1.60
   8 -10   1   14.70    1.30
  -9  10  -1    0.10    1.00
   9 -10   1    1.30    0.80
 -10  10  -1    0.60    1.20
  10 -10   1   -0.20    0.70
  14   9  -1    5.10    0.90
  14   9  -1    7.20    1.60
 -14  -9   1    6.10    1.50
  13   9  -1    1.70    1.30
  13   9  -1    0.70    0.80
 -13  -9   1    0.60    1.20
  12   9  -1   -0.10    0.70
  12   9  -1   -0.40    1.10
 -12  -9   1    0.80    1.20
  11   9  -1    0.60    1.10
  11   9  -1    0.20    0.50
  11   9  -1    0.60    0.70
 -11  -9   1   -0.50    1.00
  10   9  -1    1.30    1.10
  10   9  -1    1.20    0.70
 -10  -9   1    1.60    0.50
 -10  -9   1    0.80    1.00
   9   9  -1    0.60    0.60
   9   9  -1    0.10    0.50
   9   9  -1    0.30    0.90
  -9  -9   1   -0.10    0.50
  -9  -9   1   -0.40    0.90
   8   9  -1    0.00    0.80
   8   9  -1    1.90    0.60
   8   9  -1    3.00    0.60
  -8  -9   1    2.70    0.60
  -8  -9   1    0.90    0.90
   7   9  -1    6.10    0.70
   7   9  -1    5.00    0.70
  -7  -9   1    4.90    0.70
  -7  -9   1    5.10    1.00
  -7  -9   1    5.20    0.70
   6   9  -1    0.70    0.50
   6   9  -1    0.00    0.50
  -6  -9   1    0.20    0.70
  -6  -9   1    0.20    0.50
  -6  -9   1    0.90    0.50
   5   9  -1  135.29    4.30
   5   9  -1  133.99    4.50
   5   9  -1  127.79    4.30
   5   9  -1  133.79    4.20
  -5  -9   1  134.99    4.50
  -5  -9   1  138.39    4.20
  -5  -9   1  130.89    4.30
   4   9  -1   -0.30    0.50
   4   9  -1   -0.10    0.40
   4   9  -1    0.20    0.50
   4   9  -1    0.30    0.50
  -4  -9   1   -0.10    0.40
  -4  -9   1   -0.20    0.60
  -4  -9   1    0.60    0.50
   3   9  -1   25.90    1.40
   3   9  -1   23.50    1.30
   3   9  -1   24.50    1.30
   3   9  -1   24.70    1.40
  -3  -9   1   26.90    1.20
  -3  -9   1   24.60    1.30
  -3  -9   1   22.90    1.40
  -3  -9   1   25.00    1.40
   2   9  -1    0.90    0.40
   2   9  -1    1.50    0.60
   2   9  -1    0.50    0.50
   2   9  -1    1.60    0.50
  -2  -9   1    2.50    0.50
  -2  -9   1    1.70    0.60
  -2  -9   1    1.50    0.50
  -2  -9   1    1.20    0.50
   1   9  -1   13.00    0.90
   1   9  -1   14.20    1.10
   1   9  -1   15.10    1.00
   1   9  -1   14.40    1.00
  -1  -9   1   15.40    1.10
  -1  -9   1   15.10    1.20
  -1  -9   1   14.80    1.00
  -1  -9   1   14.70    1.00
   0   9  -1    0.90    0.50
   0   9  -1    1.50    0.50
   0   9  -1    1.80    0.40
   0  -9   1    1.70    0.40
   0  -9   1    2.10    0.60
   0  -9   1    2.90    0.50
   0  -9   1    2.10    0.50
  -1   9  -1   29.00    1.40
  -1   9  -1   26.80    1.40
  -1   9  -1   29.90    1.20
   1  -9   1   30.10    1.40
   1  -9   1   29.10    1.20
   1  -9   1   28.50    1.50
   1  -9   1   29.10    1.40
  -2   9  -1  118.69    3.90
  -2   9  -1  115.49    3.60
  -2   9  -1  114.79    3.80
   2  -9   1  120.99    3.80
   2  -9   1  115.09    3.90
  -3   9  -1   29.30    1.40
  -3   9  -1   27.90    1.20
  -3   9  -1   26.60    1.60
   3  -9   1   26.90    1.40
   3  -9   1   29.20    1.50
  -4   9  -1    2.10    0.50
  -4   9  -1    2.60    0.50
  -4   9  -1    3.10    0.80
   4  -9   1    3.20    0.70
   4  -9   1    2.90    0.60
  -5   9  -1   12.90    1.20
  -5   9  -1   14.50    1.10
  -5   9  -1   14.50    1.00
   5  -9   1   14.70    1.20
   5  -9   1   15.40    1.40
  -6   9  -1    0.00    0.50
  -6   9  -1   -1.10    0.70
  -6   9  -1    0.30    0.50
   6  -9   1    0.40    0.60
   6  -9   1    0.00    0.20
  -7   9  -1    5.90    1.10
  -7   9  -1    7.50    0.70
   7  -9   1    7.50    0.80
   7  -9   1    7.80    0.90
  -8   9  -1   -0.40    0.90
   8  -9   1   -0.10    0.60
  -9   9  -1    2.70    0.70
  -9   9  -1    1.00    1.00
   9  -9   1    0.60    0.70
 -10   9  -1    0.30    1.00
  10  -9   1    0.20    0.70
 -11   9  -1   -0.30    1.00
  11  -9   1    0.20    0.70
  14   8  -1    8.90    1.00
  14   8  -1   10.90    1.80
 -14  -8   1    6.90    1.50
  13   8  -1    0.60    0.70
  13   8  -1    0.80    1.30
 -13  -8   1    1.10    1.20
  12   8  -1   10.80    1.70
  12   8  -1   12.10    1.10
 -12  -8   1    9.50    1.50
  11   8  -1    0.80    0.70
  11   8  -1    0.00    0.50
  11   8  -1   -0.70    1.00
 -11  -8   1   -2.30    1.00
  10   8  -1   64.59    2.40
  10   8  -1   62.39    2.50
  10   8  -1   61.39    3.00
 -10  -8   1   62.29    3.20
 -10  -8   1   62.79    2.10
   9   8  -1    0.60    0.60
   9   8  -1   -0.50    0.90
   9   8  -1   -0.20    0.10
  -9  -8   1    0.30    0.90
  -9  -8   1    0.20    0.40
   8   8  -1   -0.40    0.80
   8   8  -1    0.00    0.40
   8   8  -1    0.20    0.50
  -8  -8   1   -0.10    0.40
  -8  -8   1   -0.20    0.80
  -8  -8   1    0.20    0.50
   7   8  -1    2.30    0.60
   7   8  -1    2.70    0.50
   7   8  -1    0.30    0.70
  -7  -8   1    2.30    0.50
  -7  -8   1    0.90    0.70
  -7  -8   1    2.20    0.50
   6   8  -1    0.50    0.40
   6   8  -1    0.40    0.50
  -6  -8   1    1.00    0.50
  -6  -8   1    0.30    0.60
  -6  -8   1    0.20    0.50
   5   8  -1   56.59    2.10
   5   8  -1   53.79    2.10
   5   8  -1   51.19    2.00
   5   8  -1   52.29    2.20
  -5  -8   1   50.39    1.90
  -5  -8   1   51.99    2.30
  -5  -8   1   50.59    2.00
   4   8  -1    6.00    0.70
   4   8  -1    6.80    0.70
   4   8  -1    4.90    0.70
   4   8  -1    6.70    0.70
  -4  -8   1    7.60    0.80
  -4  -8   1    6.90    0.80
  -4  -8   1    6.60    0.80
  -4  -8   1    6.70    0.60
   3   8  -1  148.89    4.70
   3   8  -1  153.98    4.60
   3   8  -1  159.08    4.70
   3   8  -1  151.08    4.70
  -3  -8   1  151.08    4.70
  -3  -8   1  153.38    4.60
  -3  -8   1  147.99    4.70
  -3  -8   1  145.49    4.70
   2   8  -1  137.59    4.20
   2   8  -1  133.19    4.10
   2   8  -1  133.99    4.20
  -2  -8   1  136.19    4.20
  -2  -8   1  132.39    4.20
  -2  -8   1  136.49    4.10
  -2  -8   1  128.79    4.20
   1   8  -1   20.00    1.20
   1   8  -1   21.30    1.10
   1   8  -1   22.10    1.10
   1   8  -1   22.10    1.20
  -1  -8   1   20.10    1.20
  -1  -8   1   22.20    1.10
  -1  -8   1   21.90    1.20
  -1  -8   1   20.60    1.10
   0   8  -1   44.20    1.70
   0   8  -1   43.30    1.70
   0   8  -1   43.60    1.80
   0   8  -1   45.60    1.60
   0  -8   1   41.30    1.80
   0  -8   1   45.10    1.80
   0  -8   1   44.40    1.70
   0  -8   1   43.70    1.60
  -1   8  -1  153.78    4.40
  -1   8  -1  144.39    4.60
  -1   8  -1  151.48    4.60
   1  -8   1  148.79    4.40
   1  -8   1  148.79    4.70
   1  -8   1  151.68    4.60
   1  -8   1  151.38    4.60
  -2   8  -1   -0.10    0.30
  -2   8  -1   -0.30    0.50
  -2   8  -1   -0.40    0.40
   2  -8   1    0.30    0.40
   2  -8   1    0.10    0.40
   2  -8   1   -0.10    0.40
  -3   8  -1   49.90    1.70
  -3   8  -1   48.80    2.10
  -3   8  -1   48.30    1.90
   3  -8   1   49.10    2.00
   3  -8   1   54.59    2.00
  -4   8  -1   26.20    1.30
  -4   8  -1   25.80    1.60
  -4   8  -1   25.80    1.20
   4  -8   1   25.30    1.40
   4  -8   1   28.80    1.40
  -5   8  -1    2.10    0.80
  -5   8  -1    0.90    0.40
  -5   8  -1    1.00    0.50
   5  -8   1    0.30    0.20
   5  -8   1    1.80    0.60
  -6   8  -1    2.40    0.60
  -6   8  -1    4.40    0.90
  -6   8  -1    3.10    0.50
   6  -8   1    2.00    0.50
   6  -8   1    2.90    0.70
  -7   8  -1    0.60    0.90
  -7   8  -1    2.40    0.60
   7  -8   1    0.50    0.60
   7  -8   1    1.00    0.50
  -8   8  -1   -0.70    0.90
   8  -8   1    1.40    0.60
   8  -8   1    1.00    0.50
  -9   8  -1    1.20    1.00
  -9   8  -1    2.70    0.70
   9  -8   1    2.60    0.70
 -10   8  -1    1.00    1.00
 -10   8  -1    0.40    0.70
  10  -8   1   -0.90    0.60
 -11   8  -1    6.30    1.30
  11  -8   1    4.50    0.80
  15   7  -1    2.60    1.60
  15   7  -1    3.30    0.70
 -15  -7   1    2.60    1.50
  14   7  -1    1.70    1.40
  14   7  -1    0.90    0.60
 -14  -7   1    0.30    1.30
  13   7  -1    0.40    1.20
  13   7  -1    0.20    0.60
 -13  -7   1    0.10    1.10
  12   7  -1   17.60    1.30
  12   7  -1   18.50    1.40
  12   7  -1   19.70    2.00
 -12  -7   1   13.80    1.80
  11   7  -1   40.00    1.70
  11   7  -1   35.70    2.60
  11   7  -1   42.90    1.90
 -11  -7   1   35.60    2.60
  10   7  -1    3.70    0.70
  10   7  -1    3.10    0.60
  10   7  -1    3.30    1.10
 -10  -7   1    4.30    0.40
 -10  -7   1    2.60    1.10
   9   7  -1    2.80    0.60
   9   7  -1    0.50    0.90
   9   7  -1    3.00    0.50
  -9  -7   1    3.20    0.50
  -9  -7   1    1.60    0.90
   8   7  -1   55.39    2.60
   8   7  -1   54.99    2.20
  -8  -7   1   54.99    2.00
  -8  -7   1   62.59    2.20
  -8  -7   1   57.89    2.70
   7   7  -1   75.79    2.70
   7   7  -1   78.49    2.70
   7   7  -1   75.39    3.00
  -7  -7   1   80.69    2.70
  -7  -7   1   76.99    3.10
  -7  -7   1   78.99    2.60
   6   7  -1   -0.30    0.40
   6   7  -1   -0.40    0.30
  -6  -7   1   -0.50    0.60
  -6  -7   1    0.10    0.40
  -6  -7   1   -1.00    0.40
   5   7  -1    5.10    0.60
   5   7  -1    5.70    0.70
   5   7  -1    6.40    0.60
  -5  -7   1    6.70    0.60
  -5  -7   1    6.60    0.60
  -5  -7   1    6.60    0.80
   4   7  -1   32.90    1.60
   4   7  -1   35.30    1.50
   4   7  -1   34.30    1.50
   4   7  -1   32.30    1.50
  -4  -7   1   32.30    1.70
  -4  -7   1   32.90    1.50
  -4  -7   1   30.70    1.50
  -4  -7   1   34.80    1.40
   3   7  -1   83.59    2.80
   3   7  -1   89.69    2.90
   3   7  -1   85.99    2.90
   3   7  -1   84.39    2.90
  -3  -7   1   82.19    2.80
  -3  -7   1   84.89    3.00
  -3  -7   1   91.49    2.90
  -3  -7   1   89.39    2.80
   2   7  -1   21.30    1.10
   2   7  -1   19.40    1.10
   2   7  -1   18.70    1.10
   2   7  -1   19.90    1.00
  -2  -7   1   20.40    1.20
  -2  -7   1   21.90    1.10
  -2  -7   1   21.00    1.00
  -2  -7   1   20.90    1.10
   1   7  -1  244.68    6.90
   1   7  -1  232.78    6.80
   1   7  -1  235.98    6.90
   1   7  -1  230.08    6.80
  -1  -7   1  238.18    6.80
  -1  -7   1  230.68    6.80
  -1  -7   1  231.78    6.90
   0   7  -1   44.30    1.60
   0   7  -1   43.10    1.70
   0   7  -1   42.70    1.70
   0   7  -1   42.90    1.70
   0  -7   1   45.50    1.60
   0  -7   1   44.40    1.60
   0  -7   1   45.10    1.70
   0  -7   1   43.80    1.70
  -1   7  -1    5.10    0.60
  -1   7  -1    7.30    0.60
  -1   7  -1    5.90    0.60
  -1   7  -1    6.00    0.60
   1  -7   1    4.50    0.50
   1  -7   1    7.20    0.60
   1  -7   1    5.50    0.60
   1  -7   1    7.40    0.60
  -2   7  -1   36.20    1.50
  -2   7  -1   40.20    1.50
  -2   7  -1   39.90    1.40
  -2   7  -1   39.50    1.60
   2  -7   1   39.10    1.60
   2  -7   1   40.00    1.60
   2  -7   1   39.30    1.60
  -3   7  -1  510.95   14.80
  -3   7  -1  533.15   14.70
  -3   7  -1  530.85   15.00
   3  -7   1  547.65   14.90
   3  -7   1  513.55   14.80
   3  -7   1  523.35   14.90
  -4   7  -1   29.90    1.30
  -4   7  -1   29.00    1.60
  -4   7  -1   33.50    1.30
   4  -7   1   30.90    1.50
  -5   7  -1  167.98    5.40
  -5   7  -1  175.18    5.00
  -5   7  -1  167.68    4.90
   5  -7   1  165.68    5.10
  -6   7  -1   83.19    3.10
  -6   7  -1   85.79    2.80
  -6   7  -1   82.59    2.50
   6  -7   1   80.29    2.80
   6  -7   1   82.99    2.80
  -7   7  -1    1.90    0.80
   7  -7   1    2.30    0.50
   7  -7   1    2.00    0.60
  -8   7  -1   -0.20    0.80
   8  -7   1    1.80    0.50
   8  -7   1    1.80    0.60
  -9   7  -1    5.70    0.80
  -9   7  -1    5.10    1.10
   9  -7   1    6.10    0.70
   9  -7   1    6.00    0.70
 -10   7  -1   24.00    1.70
 -10   7  -1   26.90    2.10
  10  -7   1   21.80    1.40
 -11   7  -1    0.00    0.90
 -11   7  -1    0.80    1.00
  11  -7   1   -0.70    0.50
 -12   7  -1    6.30    1.30
  12  -7   1    6.60    0.80
  15   6  -1    0.80    0.60
  15   6  -1   -0.90    1.40
 -15  -6   1    1.90    1.30
  14   6  -1    1.10    1.30
  14   6  -1    0.00    0.60
 -14  -6   1    1.00    1.20
  13   6  -1    0.90    0.60
  13   6  -1    1.90    1.20
 -13  -6   1    1.00    1.10
  12   6  -1   10.10    0.90
  12   6  -1   11.80    1.00
  12   6  -1   12.10    1.70
 -12  -6   1   10.50    1.50
  11   6  -1   24.80    1.30
  11   6  -1   23.70    2.30
  11   6  -1   25.20    1.40
 -11  -6   1   24.10    2.30
  10   6  -1   10.00    1.40
  10   6  -1   13.80    1.00
  10   6  -1   13.80    1.10
 -10  -6   1   11.30    1.40
   9   6  -1   18.70    1.10
   9   6  -1   19.80    1.20
   9   6  -1   18.80    1.80
  -9  -6   1   19.40    1.90
  -9  -6   1   19.00    0.80
   8   6  -1    5.30    0.60
   8   6  -1    6.00    1.00
   8   6  -1    6.30    0.60
  -8  -6   1    4.40    1.00
  -8  -6   1    4.90    0.50
  -8  -6   1    7.60    0.80
   7   6  -1   10.20    0.90
   7   6  -1    8.20    1.00
  -7  -6   1   10.60    0.80
  -7  -6   1   12.20    0.90
  -7  -6   1    8.00    1.00
   6   6  -1    9.10    0.80
   6   6  -1    7.50    0.90
   6   6  -1    8.10    0.70
  -6  -6   1    9.00    0.80
  -6  -6   1    7.90    0.90
  -6  -6   1    8.60    0.70
   5   6  -1   28.60    1.50
   5   6  -1   27.20    1.20
   5   6  -1   27.70    1.30
  -5  -6   1   25.80    1.20
  -5  -6   1   27.80    1.20
  -5  -6   1   26.40    1.20
  -5  -6   1   29.10    1.60
   4   6  -1   46.90    1.80
   4   6  -1   47.90    1.70
   4   6  -1   47.50    1.90
   4   6  -1   48.20    1.80
  -4  -6   1   48.20    1.80
  -4  -6   1   44.60    1.70
  -4  -6   1   49.60    2.00
  -4  -6   1   48.20    1.70
   3   6  -1   47.20    1.70
   3   6  -1   43.80    1.80
   3   6  -1   47.80    1.70
   3   6  -1   45.40    1.60
  -3  -6   1   43.30    1.70
  -3  -6   1   43.40    1.60
  -3  -6   1   45.50    1.80
  -3  -6   1   42.10    1.70
   2   6  -1  130.69    4.00
   2   6  -1  128.89    3.90
   2   6  -1  124.09    3.90
   2   6  -1  135.49    4.00
  -2  -6   1  127.49    4.00
  -2  -6   1  130.49    3.90
  -2  -6   1  131.79    3.90
  -2  -6   1  127.49    4.00
   1   6  -1  105.79    3.40
   1   6  -1  110.99    3.40
   1   6  -1  103.39    3.30
   1   6  -1  107.89    3.30
  -1  -6   1  113.49    3.40
  -1  -6   1  106.99    3.40
  -1  -6   1  106.99    3.30
  -1  -6   1  108.19    3.30
   0   6  -1   38.60    1.50
   0   6  -1   41.40    1.40
   0   6  -1   40.80    1.50
   0   6  -1   40.70    1.50
   0  -6   1   41.40    1.50
   0  -6   1   39.30    1.50
   0  -6   1   40.10    1.40
   0  -6   1   38.60    1.50
  -1   6  -1   75.89    2.40
  -1   6  -1   74.69    2.40
  -1   6  -1   73.29    2.50
  -1   6  -1   75.79    2.30
   1  -6   1   73.89    2.50
   1  -6   1   75.19    2.40
   1  -6   1   74.89    2.30
   1  -6   1   73.29    2.50
  -2   6  -1   40.10    1.40
  -2   6  -1   39.20    1.60
  -2   6  -1   38.90    1.50
  -2   6  -1   40.00    1.50
   2  -6   1   36.40    1.50
   2  -6   1   39.00    1.50
   2  -6   1   40.20    1.50
  -3   6  -1   27.20    1.30
  -3   6  -1   26.90    1.10
  -3   6  -1   27.80    1.10
  -3   6  -1   26.70    1.10
   3  -6   1   27.30    1.30
   3  -6   1   23.80    1.20
   3  -6   1   26.40    1.20
  -4   6  -1   64.69    2.10
  -4   6  -1   63.99    2.40
  -4   6  -1   65.59    2.20
   4  -6   1   65.09    2.30
   4  -6   1   65.49    2.40
  -5   6  -1   -0.10    0.30
  -5   6  -1    0.90    0.60
   5  -6   1    0.00    0.40
   5  -6   1    0.50    0.40
  -6   6  -1  109.19    3.10
  -6   6  -1  105.49    3.70
   6  -6   1  107.39    3.40
   6  -6   1  110.49    3.40
  -7   6  -1   73.59    3.00
   7  -6   1   75.29    2.60
   7  -6   1   76.49    2.50
  -8   6  -1    1.60    0.80
   8  -6   1    1.90    0.50
   8  -6   1    1.80    0.40
  -9   6  -1   22.90    1.60
  -9   6  -1   21.20    1.80
   9  -6   1   24.20    1.30
   9  -6   1   24.50    1.20
 -10   6  -1   21.10    1.60
 -10   6  -1   20.20    1.80
  10  -6   1   20.40    1.10
  10  -6   1   20.70    1.20
 -11   6  -1   -0.30    1.00
 -11   6  -1   -0.10    0.70
  11  -6   1   -0.10    0.50
 -12   6  -1    3.60    1.20
  12  -6   1    3.90    0.60
  15   5  -1    5.30    0.60
  15   5  -1    4.50    1.60
 -15  -5   1    4.60    1.50
  14   5  -1    2.90    0.60
  14   5  -1    3.50    1.40
 -14  -5   1    3.00    1.30
  13   5  -1    6.40    0.70
  13   5  -1    6.80    1.50
  13   5  -1    7.30    0.70
 -13  -5   1    7.20    1.40
  12   5  -1    0.80    1.10
  12   5  -1    1.70    0.60
  12   5  -1    1.60    0.40
 -12  -5   1    0.50    1.00
  11   5  -1   19.50    1.20
  11   5  -1   18.00    1.80
  11   5  -1   18.60    1.10
 -11  -5   1   17.50    1.80
  10   5  -1    4.50    0.50
  10   5  -1    2.60    1.10
  10   5  -1    5.70    0.60
 -10  -5   1    4.60    1.10
   9   5  -1   19.00    1.00
   9   5  -1   23.20    1.80
   9   5  -1   19.20    1.10
  -9  -5   1   12.70    1.40
   8   5  -1   -0.30    0.70
   8   5  -1    0.60    0.40
   8   5  -1    0.60    0.40
  -8  -5   1    0.80    0.20
  -8  -5   1   -0.20    0.70
   7   5  -1  109.29    3.40
   7   5  -1  107.89    3.40
   7   5  -1  105.89    3.80
  -7  -5   1  108.39    3.20
  -7  -5   1  106.19    3.90
   6   5  -1  198.58    6.20
   6   5  -1  197.08    5.80
  -6  -5   1  195.18    6.20
  -6  -5   1  207.78    5.90
  -6  -5   1  202.68    5.70
  -6  -5   1  194.28    5.70
   5   5  -1    2.20    0.40
   5   5  -1    2.30    0.50
   5   5  -1    1.70    0.60
   5   5  -1    2.40    0.40
  -5  -5   1    2.90    0.60
  -5  -5   1    1.90    0.40
  -5  -5   1    2.50    0.40
  -5  -5   1    2.50    0.40
   4   5  -1   19.50    1.00
   4   5  -1   19.00    1.20
   4   5  -1   18.90    1.00
  -4  -5   1   18.10    1.30
  -4  -5   1   18.90    1.00
  -4  -5   1   19.80    1.00
  -4  -5   1   20.60    1.00
   3   5  -1  213.08    5.80
   3   5  -1  191.38    5.80
   3   5  -1  196.08    5.70
   3   5  -1  204.28    5.90
  -3  -5   1  196.58    5.80
  -3  -5   1  199.48    5.70
  -3  -5   1  193.68    5.80
  -3  -5   1  198.58    5.90
   2   5  -1    3.30    0.40
   2   5  -1    4.80    0.40
   2   5  -1    4.20    0.40
   2   5  -1    5.90    0.60
  -2  -5   1    4.90    0.40
  -2  -5   1    4.30    0.50
  -2  -5   1    3.70    0.40
  -2  -5   1    3.80    0.40
   1   5  -1  519.75   13.90
   1   5  -1  507.55   13.90
   1   5  -1  508.85   13.90
   1   5  -1  470.15   13.90
  -1  -5   1  498.85   13.90
  -1  -5   1  515.65   13.90
  -1  -5   1  464.85   13.90
  -1  -5   1  501.65   13.90
   0   5  -1  148.99    4.40
   0   5  -1  155.48    4.50
   0   5  -1  151.68    4.40
   0  -5   1  155.78    4.40
   0  -5   1  147.69    4.40
   0  -5   1  158.18    4.50
   0  -5   1  141.29    4.50
  -1   5  -1  261.57    7.30
  -1   5  -1  259.47    7.20
  -1   5  -1  241.58    7.30
  -1   5  -1  264.27    7.30
   1  -5   1  249.97    7.20
   1  -5   1  247.58    7.30
   1  -5   1  269.37    7.30
   1  -5   1  257.47    7.30
  -2   5  -1    5.90    0.60
  -2   5  -1    6.60    0.60
  -2   5  -1    6.60    0.60
  -2   5  -1    5.90    0.50
   2  -5   1    5.20    0.50
   2  -5   1    6.10    0.50
   2  -5   1    6.20    0.60
  -3   5  -1  129.69    3.80
  -3   5  -1  127.69    3.80
  -3   5  -1  131.29    4.00
  -3   5  -1  127.19    3.80
   3  -5   1  126.09    3.90
   3  -5   1  127.39    3.90
  -4   5  -1   14.40    0.80
  -4   5  -1   14.90    1.10
  -4   5  -1   14.20    0.70
   4  -5   1   15.70    1.00
   4  -5   1   13.80    0.90
   4  -5   1   13.50    0.80
  -5   5  -1   72.69    2.20
  -5   5  -1   71.89    2.60
  -5   5  -1   70.99    2.20
   5  -5   1   72.39    2.40
   5  -5   1   75.09    2.40
  -6   5  -1   28.40    1.50
   6  -5   1   25.70    1.20
   6  -5   1   28.20    1.20
  -7   5  -1   68.99    2.70
   7  -5   1   67.89    2.30
   7  -5   1   70.29    2.30
  -8   5  -1   83.99    3.20
   8  -5   1   81.79    2.70
   8  -5   1   85.49    2.70
  -9   5  -1   11.60    1.20
  -9   5  -1   12.80    1.40
   9  -5   1   12.10    0.90
   9  -5   1   14.00    0.90
 -10   5  -1    0.20    0.70
 -10   5  -1    0.10    0.80
  10  -5   1    0.30    0.40
  10  -5   1   -0.10    0.40
 -11   5  -1    1.30    1.00
 -11   5  -1    3.30    0.90
  11  -5   1    2.40    0.50
  11  -5   1    1.90    0.40
 -12   5  -1    2.40    1.00
 -12   5  -1    4.20    1.20
  12  -5   1    3.70    0.40
  12  -5   1    3.80    0.50
 -13   5  -1    0.00    1.10
  14   4  -1    1.10    0.40
  14   4  -1    2.30    1.40
 -14  -4   1    0.90    1.20
  13   4  -1    0.30    0.30
  13   4  -1   -0.90    0.40
  13   4  -1   -0.50    1.20
 -13  -4   1   -0.90    1.00
  12   4  -1    5.90    0.60
  12   4  -1    7.30    0.60
  12   4  -1    6.50    1.50
 -12  -4   1    7.60    1.40
  11   4  -1  116.39    3.70
  11   4  -1  117.09    3.60
  11   4  -1  121.39    4.70
 -11  -4   1  125.79    4.70
  10   4  -1    7.10    0.70
  10   4  -1    4.40    1.10
  10   4  -1    7.10    0.60
 -10  -4   1    5.20    1.10
   9   4  -1    3.90    0.50
   9   4  -1    3.30    1.00
   9   4  -1    4.30    0.60
  -9  -4   1    3.60    1.00
   8   4  -1    0.00    0.40
   8   4  -1    0.30    0.30
   8   4  -1   -0.60    0.70
  -8  -4   1   -0.70    0.70
   7   4  -1   58.69    2.50
   7   4  -1   60.89    2.00
   7   4  -1   57.79    1.90
  -7  -4   1   56.69    2.50
  -7  -4   1   56.59    1.70
  -7  -4   1   56.29    1.70
   6   4  -1    2.60    0.40
   6   4  -1    3.00    0.40
   6   4  -1    1.10    0.60
  -6  -4   1    2.00    0.60
  -6  -4   1    2.50    0.30
  -6  -4   1    2.40    0.30
   5   4  -1   99.79    3.40
   5   4  -1  102.59    3.20
  -5  -4   1  106.89    3.50
  -5  -4   1  104.69    3.10
  -5  -4   1  105.99    3.10
   4   4  -1   11.20    0.90
   4   4  -1   10.10    0.70
   4   4  -1    8.50    0.60
  -4  -4   1   10.40    0.70
  -4  -4   1   10.20    0.70
  -4  -4   1   11.20    1.00
  -4  -4   1   10.80    0.70
   3   4  -1    0.30    0.30
   3   4  -1    0.10    0.30
   3   4  -1    0.50    0.30
  -3  -4   1    0.20    0.20
  -3  -4   1    0.30    0.30
  -3  -4   1    0.10    0.40
  -3  -4   1    0.10    0.30
   2   4  -1    1.80    0.30
   2   4  -1    1.50    0.30
   2   4  -1    2.30    0.40
   2   4  -1    1.30    0.30
  -2  -4   1    1.90    0.30
  -2  -4   1    1.80    0.30
  -2  -4   1    1.60    0.40
  -2  -4   1    1.90    0.30
   1   4  -1  389.66   11.10
   1   4  -1  417.86   11.10
   1   4  -1  390.26   11.10
   1   4  -1  410.96   11.10
  -1  -4   1  370.26   11.10
  -1  -4   1  397.46   11.10
  -1  -4   1  413.16   11.10
  -1  -4   1  395.66   11.10
   0   4  -1  152.28    4.40
   0   4  -1  149.99    4.40
   0   4  -1  156.68    4.40
   0   4  -1  160.68    4.40
   0  -4   1  147.99    4.40
   0  -4   1  151.88    4.40
   0  -4   1  147.69    4.40
   0  -4   1  152.58    4.40
  -1   4  -1  267.07    7.40
  -1   4  -1  265.37    7.50
  -1   4  -1  270.67    7.50
  -1   4  -1  270.67    7.50
   1  -4   1  259.97    7.40
   1  -4   1  265.97    7.50
   1  -4   1  263.57    7.50
   1  -4   1  253.07    7.50
  -2   4  -1   19.70    0.80
  -2   4  -1   21.40    0.80
  -2   4  -1   20.30    0.80
   2  -4   1   15.20    0.80
   2  -4   1   21.40    0.90
   2  -4   1   18.30    0.90
  -3   4  -1 1056.69   29.10
  -3   4  -1 1079.79   28.90
  -3   4  -1 1031.40   28.90
   3  -4   1 1042.90   29.10
   3  -4   1 1044.00   28.90
  -4   4  -1   80.39    2.40
  -4   4  -1   82.89    2.80
  -4   4  -1   83.69    2.50
   4  -4   1   86.29    2.60
   4  -4   1   83.09    2.60
  -5   4  -1  486.55   14.20
  -5   4  -1  503.15   14.10
   5  -4   1  495.95   13.80
   5  -4   1  501.75   13.80
  -6   4  -1   46.50    1.90
   6  -4   1   45.50    1.60
   6  -4   1   45.50    1.60
  -7   4  -1  123.89    4.20
   7  -4   1  129.39    3.80
   7  -4   1  129.29    3.80
  -8   4  -1   45.20    2.10
   8  -4   1   44.40    1.60
   8  -4   1   46.30    1.60
  -9   4  -1   26.50    1.80
  -9   4  -1   25.90    1.80
   9  -4   1   27.50    1.10
   9  -4   1   25.60    1.10
 -10   4  -1   10.90    1.30
 -10   4  -1    9.30    1.10
  10  -4   1   10.20    0.80
  10  -4   1    9.90    0.70
 -11   4  -1    0.60    0.90
 -11   4  -1    0.90    0.80
  11  -4   1    1.10    0.30
  11  -4   1    1.20    0.40
 -12   4  -1    4.50    1.10
 -12   4  -1    4.60    1.10
 -13   4  -1    0.60    1.00
 -13   4  -1    4.30    1.20
  14   3  -1    3.80    1.40
 -14  -3   1    1.70    1.20
  13   3  -1   14.30    1.80
  13   3  -1   12.30    0.70
  13   3  -1   12.10    0.80
 -13  -3   1   11.30    1.60
  12   3  -1   -0.30    0.30
  12   3  -1   -0.10    1.10
  12   3  -1   -0.30    0.40
 -12  -3   1    1.60    1.00
  11   3  -1    3.10    0.50
  11   3  -1    1.40    1.10
  11   3  -1    2.80    0.40
 -11  -3   1   -0.90    1.00
  10   3  -1   52.69    2.70
  10   3  -1   48.90    1.70
  10   3  -1   47.60    1.70
 -10  -3   1   49.30    2.70
   9   3  -1  131.29    4.00
   9   3  -1  141.09    4.80
   9   3  -1  131.19    4.00
  -9  -3   1  137.39    4.80
   8   3  -1   40.20    1.40
   8   3  -1   39.30    2.00
   8   3  -1   40.30    1.40
  -8  -3   1   38.70    2.10
   7   3  -1  105.69    3.10
   7   3  -1  102.19    3.10
   7   3  -1  104.19    3.70
  -7  -3   1  105.99    3.60
  -7  -3   1  101.49    3.70
   6   3  -1   51.99    1.70
   6   3  -1   49.90    2.10
   6   3  -1   51.69    1.70
  -6  -3   1   50.09    1.50
  -6  -3   1   51.19    2.10
  -6  -3   1   49.90    1.50
  -6  -3   1   49.80    2.10
   5   3  -1  760.62   21.40
   5   3  -1  780.02   21.40
   5   3  -1  762.12   21.70
  -5  -3   1  780.92   21.30
  -5  -3   1  779.62   21.80
  -5  -3   1  785.32   21.30
   4   3  -1   51.99    1.70
   4   3  -1   51.69    2.00
   4   3  -1   50.89    1.90
  -4  -3   1   55.09    1.70
  -4  -3   1   52.19    2.00
  -4  -3   1   53.39    1.70
   3   3  -1    9.70    0.60
  -3  -3   1   10.00    0.50
  -3  -3   1    8.30    0.60
  -3  -3   1   10.60    0.80
  -3  -3   1   10.60    0.60
   2   3  -1   28.80    1.10
   2   3  -1   29.90    1.00
   2   3  -1   29.80    1.00
   2   3  -1   28.90    1.00
  -2  -3   1   28.90    1.00
  -2  -3   1   29.90    1.00
  -2  -3   1   29.10    1.10
  -2  -3   1   28.90    1.00
   1   3  -1   50.99    1.60
   1   3  -1   50.99    1.60
   1   3  -1   43.10    1.50
   1   3  -1   48.40    1.50
  -1  -3   1   49.70    1.60
  -1  -3   1   51.99    1.60
  -1  -3   1   50.99    1.60
  -1  -3   1   45.80    1.50
   0   3  -1    0.70    0.20
   0   3  -1    0.90    0.20
   0   3  -1    0.40    0.20
   0   3  -1    0.60    0.20
   0  -3   1    0.20    0.20
   0  -3   1    0.20    0.20
   0  -3   1    0.40    0.20
   0  -3   1    0.70    0.20
  -1   3  -1  338.47    9.20
  -1   3  -1  330.97    9.20
  -1   3  -1  330.07    9.10
  -1   3  -1  324.17    9.20
   1  -3   1  315.57    9.20
   1  -3   1  318.37    9.10
   1  -3   1  329.17    9.20
   1  -3   1  341.87    9.20
  -2   3  -1   50.29    1.60
  -2   3  -1   50.89    1.60
  -2   3  -1   49.00    1.70
   2  -3   1   51.39    1.60
   2  -3   1   48.50    1.60
  -3   3  -1  222.88    6.10
  -3   3  -1  222.58    6.10
  -3   3  -1  213.98    6.30
   3  -3   1  217.28    6.20
   3  -3   1  223.08    6.30
   3  -3   1  216.38    6.20
  -4   3  -1   79.59    2.30
  -4   3  -1   79.29    2.30
  -4   3  -1   80.89    2.60
  -4   3  -1   79.99    2.70
   4  -3   1   81.09    2.40
   4  -3   1   81.49    2.40
  -5   3  -1   78.49    2.80
  -5   3  -1   81.89    2.70
   5  -3   1   79.49    2.40
   5  -3   1   81.89    2.40
  -6   3  -1   19.80    1.20
  -6   3  -1   21.00    1.60
   6  -3   1   21.70    0.90
   6  -3   1   22.60    0.90
  -7   3  -1    1.20    0.60
   7  -3   1    1.70    0.30
   7  -3   1    1.90    0.30
  -8   3  -1    4.20    0.80
   8  -3   1    7.40    0.50
   8  -3   1    7.20    0.60
  -9   3  -1   39.00    2.00
  -9   3  -1   36.60    2.00
   9  -3   1   37.50    1.30
   9  -3   1   38.10    1.30
 -10   3  -1    0.40    0.80
 -10   3  -1    0.40    0.70
  10  -3   1    0.70    0.30
  10  -3   1    0.40    0.30
 -11   3  -1    0.00    0.80
 -11   3  -1   -0.30    0.80
 -12   3  -1    0.90    0.90
 -12   3  -1    0.30    0.90
 -13   3  -1   12.40    1.50
 -13   3  -1   14.40    1.60
 -14  -2   1    2.60    1.20
 -14  -2   1    3.30    1.00
  13   2  -1    5.40    1.40
 -13  -2   1    5.70    1.30
  12   2  -1   -0.10    0.20
  12   2  -1    0.70    1.10
  12   2  -1    0.00    0.30
 -12  -2   1   -0.50    0.90
  11   2  -1   25.70    1.00
  11   2  -1   26.50    1.00
  11   2  -1   28.60    2.30
 -11  -2   1   27.20    2.20
  10   2  -1   14.90    0.80
  10   2  -1   14.70    0.80
  10   2  -1   14.50    1.60
 -10  -2   1   13.50    1.40
   9   2  -1   30.40    1.20
   9   2  -1   30.70    2.00
   9   2  -1   30.20    1.10
  -9  -2   1   32.50    2.00
   8   2  -1   78.89    2.40
   8   2  -1   73.09    3.00
   8   2  -1   78.19    2.40
  -8  -2   1   78.79    3.10
   7   2  -1   15.30    0.70
   7   2  -1   13.70    1.20
   7   2  -1   16.00    0.70
  -7  -2   1   15.90    1.30
  -7  -2   1   16.30    1.40
   6   2  -1   83.19    2.40
   6   2  -1   79.49    2.40
   6   2  -1   80.49    2.90
  -6  -2   1   81.39    2.90
  -6  -2   1   78.89    2.90
   5   2  -1  419.06   12.30
   5   2  -1  429.66   11.90
   5   2  -1  438.36   11.90
  -5  -2   1  430.36   12.30
  -5  -2   1  434.26   12.30
   4   2  -1    9.70    0.50
   4   2  -1    9.80    0.80
   4   2  -1    9.20    0.50
  -4  -2   1   10.40    0.80
  -4  -2   1    9.10    0.40
  -4  -2   1    9.10    0.80
  -4  -2   1    8.50    0.40
   3   2  -1  749.73   20.70
   3   2  -1  749.62   20.70
   3   2  -1  707.33   20.50
  -3  -2   1  751.02   20.50
  -3  -2   1  750.92   20.50
  -3  -2   1  766.52   20.70
   2   2  -1   14.70    0.60
  -2  -2   1   11.60    0.50
  -2  -2   1   12.80    0.50
  -2  -2   1   15.60    0.70
   1   2  -1  265.87    7.20
   1   2  -1  241.28    7.20
  -1  -2   1  273.97    7.30
   0   2  -1    1.70    0.20
   0   2  -1    0.40    0.10
   0  -2   1    0.80    0.10
   0  -2   1    1.60    0.20
   0  -2   1    0.70    0.10
  -1   2  -1  202.68    6.20
   1  -2   1  243.38    6.30
  -2   2  -1  203.58    5.60
  -2   2  -1  198.28    5.70
  -2   2  -1  199.98    5.60
   2  -2   1  196.78    5.70
   2  -2   1  198.38    5.60
  -3   2  -1  135.39    4.10
  -3   2  -1  136.59    3.80
  -3   2  -1  136.19    3.80
  -3   2  -1  133.79    4.00
   3  -2   1  137.19    3.80
   3  -2   1  136.59    3.90
  -4   2  -1  117.19    3.70
  -4   2  -1  112.09    3.50
   4  -2   1  115.79    3.30
   4  -2   1  116.59    3.30
  -5   2  -1   22.80    1.10
  -5   2  -1   24.10    1.30
   5  -2   1   23.70    0.80
   5  -2   1   24.20    0.80
  -6   2  -1  562.84   16.10
  -6   2  -1  564.74   15.90
   6  -2   1  568.24   15.50
   6  -2   1  559.54   15.50
  -7   2  -1  210.08    6.40
   7  -2   1  210.98    5.90
   7  -2   1  208.58    5.90
  -8   2  -1   75.39    2.80
   8  -2   1   74.29    2.20
   8  -2   1   75.59    2.20
  -9   2  -1    9.20    1.10
  -9   2  -1   12.50    1.20
   9  -2   1   11.90    0.60
   9  -2   1   12.30    0.50
 -10   2  -1   12.90    1.30
 -10   2  -1   13.60    1.30
 -11   2  -1    1.60    0.90
 -11   2  -1    1.40    0.90
 -12   2  -1    1.00    0.90
 -12   2  -1    2.10    1.00
 -13   2  -1   -2.00    0.80
 -13   2  -1    0.10    1.00
 -14   2  -1    0.30    1.00
 -14   2  -1   -0.30    1.10
 -14  -1   1    0.40    1.00
 -14  -1   1   -0.60    1.10
 -13  -1   1    1.30    1.00
 -13  -1   1   -1.00    1.00
 -12  -1   1    7.90    1.30
  11   1  -1    5.00    0.40
  11   1  -1    2.60    1.20
  11   1  -1    4.20    0.30
 -11  -1   1    3.30    1.10
  10   1  -1    1.10    0.30
  10   1  -1    1.10    1.00
  10   1  -1    0.50    0.30
 -10  -1   1    0.50    0.80
   9   1  -1   -0.10    0.30
   9   1  -1    0.10    0.30
   9   1  -1   -1.40    0.80
  -9  -1   1   -0.50    0.70
   8   1  -1   74.59    3.00
   8   1  -1   74.79    2.30
   8   1  -1   78.19    2.30
  -8  -1   1   77.29    3.00
   7   1  -1   21.30    0.80
   7   1  -1   22.00    1.50
   7   1  -1   21.10    0.80
  -7  -1   1   22.60    1.40
  -7  -1   1   20.70    1.50
   6   1  -1  208.08    5.80
   6   1  -1  199.88    6.30
   6   1  -1  206.38    5.80
  -6  -1   1  211.68    6.30
  -6  -1   1  210.08    6.30
   5   1  -1   33.40    1.10
   5   1  -1   31.50    1.50
   5   1  -1   32.80    1.10
  -5  -1   1   32.90    1.50
  -5  -1   1   34.20    1.50
   4   1  -1  140.39    4.00
   4   1  -1  140.89    4.30
   4   1  -1  144.49    4.00
  -4  -1   1  143.99    4.30
  -4  -1   1  142.49    4.30
   3   1  -1  673.73   18.40
   3   1  -1  669.53   18.60
   3   1  -1  658.03   18.60
   3   1  -1  659.53   18.40
  -3  -1   1  671.23   18.60
  -3  -1   1  671.43   18.30
  -3  -1   1  677.73   18.60
  -3  -1   1  674.93   18.30
   2   1  -1    9.70    0.40
  -2  -1   1   10.50    0.40
  -2  -1   1   11.70    0.40
   1   1  -1    0.00    0.10
  -1  -1   1    0.00    0.10
  -1  -1   1    0.10    0.10
   0   1  -1    0.00    0.10
   0   1  -1    0.00    0.10
   0   1  -1    0.00    0.10
   0   1  -1    0.00    0.10
   0  -1   1    0.00    0.10
   0  -1   1    0.00    0.10
   0  -1   1    0.00    0.10
   0  -1   1    0.00    0.10
  -2   1  -1    6.00    0.20
  -2   1  -1    6.90    0.40
  -2   1  -1    7.30    0.50
  -2   1  -1    5.70    0.20
   2  -1   1    7.10    0.30
   2  -1   1    6.80    0.40
   2  -1   1    7.40    0.30
  -3   1  -1  116.99    3.60
  -3   1  -1  121.59    3.50
   3  -1   1  118.69    3.30
   3  -1   1  120.39    3.30
  -4   1  -1   74.99    2.40
  -4   1  -1   77.39    2.50
   4  -1   1   73.19    2.10
   4  -1   1   74.49    2.50
   4  -1   1   74.09    2.10
  -5   1  -1   26.30    1.20
  -5   1  -1   25.50    1.30
   5  -1   1   25.50    0.80
   5  -1   1   25.20    0.80
   5  -1   1   25.00    1.30
  -6   1  -1   52.69    2.20
  -6   1  -1   49.30    1.90
  -7   1  -1   13.70    1.00
  -8   1  -1    1.00    0.60
  -9   1  -1   18.90    1.60
  -9   1  -1   21.10    1.50
 -10   1  -1    4.50    0.90
 -10   1  -1    4.40    0.90
 -11   1  -1    3.90    1.00
 -11   1  -1    3.50    1.00
 -12   1  -1   12.10    1.30
 -12   1  -1   10.40    1.40
 -13   1  -1    0.40    0.90
 -13   1  -1   -0.80    0.90
 -14   1  -1    1.50    1.00
 -14   1  -1   -1.50    1.00
 -14   0   1    6.20    1.30
 -14   0   1    1.30    1.20
 -13   0   1    2.40    1.10
 -13   0   1    4.60    1.10
 -12   0   1    7.20    1.30
 -12   0   1    7.60    1.20
 -11   0   1    3.10    1.10
  10   0  -1   30.60    1.00
  10   0  -1   31.20    2.20
  10   0  -1   30.00    1.00
 -10   0   1   31.50    2.10
   9   0  -1   42.70    1.40
   9   0  -1   44.80    1.40
   9   0  -1   44.70    2.40
  -9   0   1   45.50    2.30
   8   0  -1    5.40    0.40
   8   0  -1    4.30    0.90
   8   0  -1    5.40    0.40
  -8   0   1    5.00    0.80
   7   0  -1   73.69    2.20
   7   0  -1   74.09    2.90
   7   0  -1   76.79    2.20
  -7   0   1   75.59    2.80
  -7   0   1   81.49    3.10
   6   0  -1   57.39    1.70
   6   0  -1   57.39    1.70
   6   0  -1   57.79    2.30
  -6   0   1   61.39    2.30
  -6   0   1   58.39    2.30
   5   0  -1  277.67    7.90
   5   0  -1  288.47    7.90
   5   0  -1  284.37    8.40
  -5   0   1  289.47    8.40
  -5   0   1  291.27    8.30
   4   0  -1   43.30    1.30
   4   0  -1   43.80    1.30
   4   0  -1   44.00    1.70
  -4   0   1   43.20    1.70
  -4   0   1   44.50    1.70
   3   0  -1    0.80    0.40
   3   0  -1    0.10    0.10
   3   0  -1   -0.10    0.10
  -3   0   1    0.00    0.20
  -3   0   1   -0.30    0.30
   2   0  -1   86.89    2.50
   2   0  -1   82.39    2.50
   2   0  -1   85.79    2.40
   2   0  -1   86.59    2.40
  -2   0   1   77.79    2.50
  -2   0   1   82.99    2.50
   0   0  -1    0.00    0.10
   0   0  -1    0.00    0.10
   0   0  -1    0.00    0.10
   0   0   1    0.00    0.10
   0   0   1    0.00    0.10
   0   0   1    0.00    0.10
  -1   0  -1    0.00    0.10
  -1   0  -1    0.00    0.10
  -1   0  -1    0.00    0.10
   1   0   1    0.00    0.10
   1   0   1    0.00    0.10
  -3   0  -1  206.08    6.00
   3   0   1  208.18    6.00
  -4   0  -1   31.20    1.40
   4   0   1   32.50    1.40
  -5   0  -1  136.29    4.30
   5   0   1  135.39    4.30
  -6   0  -1    8.70    0.90
   6   0   1    6.60    0.80
   7   0   1  196.48    6.20
  -8   0  -1    2.90    0.70
   8   0   1    3.70    0.90
  -9   0  -1   11.10    1.10
   9   0   1   11.00    1.20
 -10   0  -1    2.40    0.80
 -10   0  -1    1.80    0.80
 -11   0  -1    3.10    1.00
 -11   0  -1    3.50    0.90
 -12   0  -1    6.30    1.10
 -12   0  -1    4.00    1.10
 -13   0  -1    0.00    0.90
 -13   0  -1   -0.10    1.00
 -14   0  -1    1.60    1.00
 -14   0  -1    1.80    1.10
 -14   1   1   10.80    1.60
 -14   1   1   12.80    1.50
 -13   1   1   -1.60    0.90
 -13   1   1    0.40    1.00
 -12   1   1   13.80    1.50
 -12   1   1   11.10    1.40
 -11   1   1    6.50    1.10
 -11   1   1   10.00    1.20
  10  -1  -1    1.90    0.30
 -10   1   1    1.40    0.80
 -10   1   1    2.30    0.80
   9  -1  -1   13.50    0.60
   9  -1  -1   12.40    0.60
  -9   1   1   12.50    1.20
   8  -1  -1   10.90    0.50
   8  -1  -1   11.00    0.60
  -8   1   1   11.90    1.30
   7  -1  -1   14.60    0.60
   7  -1  -1   14.50    0.60
  -7   1   1   14.00    1.20
   6  -1  -1    8.50    0.90
   6  -1  -1    8.50    0.40
   6  -1  -1    9.20    0.50
  -6   1   1    9.70    1.00
  -6   1   1   10.50    1.10
   5  -1  -1  401.16   11.40
   5  -1  -1  399.26   10.90
   5  -1  -1  385.76   10.90
  -5   1   1  394.26   11.30
  -5   1   1  398.46   11.40
   4  -1  -1  208.08    5.70
   4  -1  -1  204.88    6.10
   4  -1  -1  206.38    5.70
  -4   1   1  205.48    6.00
  -4   1   1  208.78    6.10
   3  -1  -1 3721.43  101.19
   3  -1  -1 3656.33  101.09
   3  -1  -1 3690.93  101.09
  -3   1   1 3663.03  101.99
  -3   1   1 3723.93  101.49
   2  -1  -1  176.78    4.80
   2  -1  -1  173.78    4.80
  -2   1   1  179.98    4.90
  -2   1   1  168.88    4.80
  -2   1   1  177.68    5.00
  -2   1   1  168.38    4.80
   1  -1  -1 1250.17   36.30
   1  -1  -1 1378.46   36.30
   0  -1  -1    0.00    0.10
   0  -1  -1    0.00    0.10
   0  -1  -1    0.10    0.10
   0   1   1    0.00    0.10
   0   1   1    0.00    0.10
  -1  -1  -1    0.00    0.10
  -1  -1  -1    0.00    0.10
   1   1   1    0.00    0.10
   1   1   1    0.00    0.10
  -2  -1  -1    2.40    0.30
   2   1   1    2.60    0.20
   2   1   1    2.70    0.20
  -3  -1  -1   75.59    2.40
   3   1   1   75.69    2.40
   3   1   1   79.09    2.20
   3   1   1   74.39    2.10
  -4  -1  -1    2.80    0.40
   4   1   1    2.10    0.40
   4   1   1    3.20    0.20
   4   1   1    3.10    0.20
  -5  -1  -1   10.90    0.90
   5   1   1   11.20    0.40
   5   1   1   11.90    0.40
   5   1   1   11.20    0.90
  -6  -1  -1   13.30    1.10
   6   1   1   13.80    0.50
   6   1   1   12.70    1.10
   6   1   1   13.10    0.50
  -7  -1  -1   81.09    3.10
   7   1   1   81.39    3.00
   7   1   1   79.59    2.30
   7   1   1   79.79    2.30
  -8  -1  -1   48.80    2.30
   8   1   1   49.80    2.40
  -9  -1  -1   18.50    1.70
   9   1   1   20.80    1.80
 -10  -1  -1    6.30    1.10
  10   1   1    7.60    1.30
 -11  -1  -1    1.10    0.70
 -11  -1  -1   -0.30    0.80
  11   1   1   -0.90    1.10
 -12  -1  -1    2.80    1.10
 -12  -1  -1    2.70    0.90
 -13  -1  -1    7.00    1.30
 -13  -1  -1    7.20    1.20
 -14  -1  -1   -0.60    1.00
 -14  -1  -1   -0.10    1.00
 -13   2   1    0.30    1.00
 -13   2   1   -0.10    1.00
 -12   2   1   12.60    1.40
 -12   2   1   11.20    1.40
 -11   2   1   11.80    1.30
 -11   2   1   10.20    1.20
  10  -2  -1    9.90    0.60
  10  -2  -1   10.10    0.60
 -10   2   1    9.80    1.10
 -10   2   1   10.40    1.20
   9  -2  -1    2.90    0.40
   9  -2  -1    2.80    0.30
  -9   2   1    3.50    0.90
  -9   2   1    3.00    0.80
   8  -2  -1   55.59    1.80
   8  -2  -1   57.19    1.80
  -8   2   1   53.99    2.40
  -8   2   1   59.89    2.40
   7  -2  -1   79.79    2.30
   7  -2  -1   79.39    2.40
  -7   2   1   76.79    2.90
   6  -2  -1   42.20    1.40
   6  -2  -1   43.30    1.40
  -6   2   1   42.10    1.80
  -6   2   1   44.90    1.90
   5  -2  -1   45.10    1.40
   5  -2  -1   46.00    1.40
  -5   2   1   47.20    1.90
  -5   2   1   46.80    1.80
   4  -2  -1  235.68    6.50
   4  -2  -1  231.98    6.50
  -4   2   1  235.78    6.80
  -4   2   1  232.28    6.90
   3  -2  -1   28.00    0.90
   3  -2  -1   28.20    0.90
  -3   2   1   26.90    1.20
  -3   2   1   28.20    0.90
  -3   2   1   30.30    1.10
  -3   2   1   27.30    0.90
   2  -2  -1   13.40    0.50
  -2   2   1   14.30    0.50
  -2   2   1   14.00    0.50
  -1   2   1 1200.38   29.20
  -1   2   1  980.40   29.30
  -1   2   1 1013.60   29.20
   0  -2  -1   33.10    1.00
  -2  -2  -1   15.90    0.60
  -2  -2  -1   21.20    0.70
   2   2   1   20.90    0.80
  -3  -2  -1  523.65   14.30
  -3  -2  -1  526.35   14.30
  -3  -2  -1  524.65   14.50
   3   2   1  519.25   14.50
   3   2   1  523.45   14.30
   3   2   1  506.75   14.30
  -4  -2  -1   37.00    1.10
  -4  -2  -1   35.30    1.10
  -4  -2  -1   36.50    1.50
   4   2   1   38.00    1.20
   4   2   1   37.10    1.20
   4   2   1   35.80    1.50
  -5  -2  -1  141.79    4.40
   5   2   1  142.59    4.00
   5   2   1  141.99    4.40
   5   2   1  143.39    4.00
  -6  -2  -1   12.70    1.10
   6   2   1   11.40    0.50
   6   2   1   12.10    1.10
   6   2   1   11.60    0.50
  -7  -2  -1    0.60    0.60
  -7  -2  -1   -0.10    0.60
   7   2   1   -0.10    0.60
   7   2   1    0.50    0.20
   7   2   1    0.70    0.20
  -8  -2  -1  346.97   10.50
   8   2   1  361.36   10.50
   8   2   1  347.97    9.70
   8   2   1  350.36    9.70
  -9  -2  -1   32.10    2.00
   9   2   1   31.30    1.10
   9   2   1   29.50    2.00
   9   2   1   31.10    1.10
 -10  -2  -1    1.90    0.90
  10   2   1    2.70    0.30
  10   2   1    3.30    1.10
  10   2   1    2.80    0.30
 -11  -2  -1   70.99    3.40
  11   2   1   68.39    3.40
 -12  -2  -1   14.30    1.30
 -12  -2  -1   11.50    1.50
  12   2   1   12.60    1.60
 -13  -2  -1    1.20    0.90
 -13  -2  -1    0.80    1.10
  13   2   1    1.60    1.20
 -14  -2  -1   -0.10    1.10
 -14  -2  -1    0.90    0.90
 -13   3   1    3.60    1.20
 -13   3   1    0.30    1.00
 -12   3   1   13.60    1.40
 -12   3   1   19.80    1.70
  11  -3  -1    0.60    0.30
  11  -3  -1    0.50    0.30
 -11   3   1    2.40    1.00
 -11   3   1    0.90    0.80
  10  -3  -1   53.99    1.80
  10  -3  -1   55.39    1.80
 -10   3   1   56.29    2.60
 -10   3   1   61.49    2.80
   9  -3  -1   82.19    2.50
   9  -3  -1   80.99    2.50
  -9   3   1   78.59    3.20
  -9   3   1   82.59    3.20
   8  -3  -1    3.50    0.40
   8  -3  -1    3.50    0.40
  -8   3   1    3.40    0.70
  -8   3   1    3.80    0.80
   7  -3  -1   35.60    1.30
   7  -3  -1   36.30    1.30
  -7   3   1   35.20    1.80
  -7   3   1   33.70    1.70
   6  -3  -1   14.20    0.70
   6  -3  -1   14.10    0.70
  -6   3   1   13.50    1.00
  -6   3   1   13.20    1.10
  -6   3   1   14.30    1.10
   5  -3  -1  117.09    3.40
   5  -3  -1  115.39    3.40
  -5   3   1  111.09    3.80
  -5   3   1  116.79    3.60
  -5   3   1  114.29    3.70
   4  -3  -1   60.59    1.90
   4  -3  -1   59.59    1.90
  -4   3   1   58.09    1.70
  -4   3   1   60.99    2.10
  -4   3   1   59.69    2.20
  -4   3   1   58.39    1.70
   3  -3  -1   38.70    1.30
   3  -3  -1   39.00    1.30
  -3   3   1   40.30    1.50
  -3   3   1   39.10    1.20
  -3   3   1   40.90    1.20
   2  -3  -1  415.86   11.70
  -2   3   1  430.86   11.70
  -2   3   1  417.46   11.70
  -2   3   1  421.26   11.80
   1  -3  -1 3789.32  107.39
   1  -3  -1 3982.90  107.59
   1  -3  -1 3864.31  107.69
  -1   3   1 3924.51  107.39
  -1   3   1 3914.51  107.59
  -1   3   1 3982.90  107.89
   0  -3  -1   12.90    0.60
   0  -3  -1   10.60    0.50
   0  -3  -1   12.30    0.60
   0  -3  -1   12.10    0.40
   0   3   1   11.80    0.60
   0   3   1   12.40    0.50
  -1  -3  -1 4391.66  127.59
  -1  -3  -1 5008.80  128.09
  -1  -3  -1 4620.64  127.59
   1   3   1 4606.24  127.39
   1   3   1 4972.00  127.99
   1   3   1 4272.87  127.69
  -2  -3  -1    9.10    0.40
  -2  -3  -1   10.10    0.50
  -2  -3  -1   10.50    0.50
   2   3   1   10.50    0.40
   2   3   1   12.00    0.50
   2   3   1   11.10    0.50
  -3  -3  -1  678.23   18.60
  -3  -3  -1  673.43   18.60
  -3  -3  -1  686.83   18.60
   3   3   1  655.13   18.60
   3   3   1  683.83   18.80
  -4  -3  -1   21.90    0.80
  -4  -3  -1   21.30    0.80
  -4  -3  -1   21.60    0.80
   4   3   1   21.80    0.80
   4   3   1   24.10    1.10
   4   3   1   20.20    0.80
  -5  -3  -1    0.20    0.40
  -5  -3  -1   -0.50    0.20
  -5  -3  -1   -0.50    0.20
  -5  -3  -1    0.00    0.40
   5   3   1   -0.30    0.20
   5   3   1    0.20    0.50
   5   3   1   -0.30    0.20
  -6  -3  -1   11.70    1.00
  -6  -3  -1    6.70    0.80
   6   3   1    9.80    0.60
   6   3   1    7.60    0.80
   6   3   1    9.60    0.60
  -7  -3  -1   -0.70    0.50
  -7  -3  -1    0.40    0.60
   7   3   1   -0.20    0.60
   7   3   1    0.10    0.20
   7   3   1    0.30    0.30
  -8  -3  -1   85.39    3.30
   8   3   1   84.89    3.30
   8   3   1   82.69    2.50
   8   3   1   82.19    2.50
  -9  -3  -1    3.00    0.80
   9   3   1    3.90    0.40
   9   3   1    3.60    0.40
   9   3   1    2.90    0.90
 -10  -3  -1  115.89    4.50
  10   3   1  124.19    4.50
  10   3   1  116.79    3.50
  10   3   1  115.49    3.50
 -11  -3  -1  100.49    4.10
  11   3   1   96.69    3.00
  11   3   1  105.79    4.20
  11   3   1   97.49    2.90
 -12  -3  -1   42.50    2.70
  12   3   1   38.10    1.30
  12   3   1   38.30    1.30
  12   3   1   40.00    2.60
 -13  -3  -1    2.70    1.10
  13   3   1    3.50    1.30
 -14  -3  -1    0.30    1.20
 -14  -3  -1    0.80    0.90
  14   3   1    1.60    1.30
 -15  -3  -1    0.20    0.90
 -15  -3  -1    0.20    1.20
 -13   4   1    1.40    1.20
 -13   4   1    2.50    1.20
  12  -4  -1    0.30    0.30
 -12   4   1    0.60    1.00
 -12   4   1    0.00    0.90
  11  -4  -1    0.20    0.40
  11  -4  -1    0.10    0.30
 -11   4   1    0.50    1.00
 -11   4   1   -0.20    0.80
  10  -4  -1   24.20    1.10
  10  -4  -1   25.50    1.10
 -10   4   1   25.60    1.80
 -10   4   1   28.00    2.00
   9  -4  -1    9.20    0.70
   9  -4  -1    8.70    0.80
  -9   4   1    9.60    1.20
  -9   4   1    7.10    0.90
   8  -4  -1  200.58    5.80
   8  -4  -1  201.38    5.80
  -8   4   1  198.88    6.20
  -8   4   1  200.08    6.40
   7  -4  -1   34.80    1.30
   7  -4  -1   35.20    1.30
  -7   4   1   35.30    1.90
  -7   4   1   34.50    1.70
   6  -4  -1   11.00    0.70
   6  -4  -1   11.30    0.70
  -6   4   1   13.90    1.10
  -6   4   1   12.70    1.00
   5  -4  -1   62.89    2.00
   5  -4  -1   59.39    2.00
  -5   4   1   62.19    2.10
  -5   4   1   61.49    2.40
  -5   4   1   61.09    2.30
   4  -4  -1   49.70    1.70
   4  -4  -1   48.50    1.70
  -4   4   1   48.50    1.90
  -4   4   1   49.70    1.50
  -4   4   1   49.00    1.50
   3  -4  -1   72.09    2.20
  -3   4   1   70.29    2.20
  -3   4   1   71.19    2.40
  -3   4   1   72.09    2.20
   2  -4  -1    1.10    0.30
   2  -4  -1    0.80    0.30
   2  -4  -1    1.10    0.30
  -2   4   1    1.30    0.30
  -2   4   1    1.30    0.40
  -2   4   1    1.00    0.30
   1  -4  -1  843.72   22.30
   1  -4  -1  815.12   22.30
   1  -4  -1  801.72   22.30
  -1   4   1  816.72   22.30
  -1   4   1  808.72   22.30
  -1   4   1  813.62   22.10
  -1   4   1  756.52   22.30
   0  -4  -1   50.59    1.60
   0  -4  -1   48.80    1.60
   0  -4  -1   49.10    1.50
   0  -4  -1   49.80    1.60
   0   4   1   49.70    1.50
   0   4   1   49.30    1.60
   0   4   1   50.29    1.60
   0   4   1   53.39    1.60
  -1  -4  -1 1916.91   53.39
  -1  -4  -1 2028.60   53.69
  -1  -4  -1 1778.32   53.39
  -1  -4  -1 2031.00   53.49
   1   4   1 1951.70   53.49
   1   4   1 1842.72   53.39
   1   4   1 2016.80   53.69
   1   4   1 2027.40   53.39
  -2  -4  -1    3.60    0.40
  -2  -4  -1    5.60    0.40
  -2  -4  -1    5.10    0.40
  -2  -4  -1    6.00    0.60
   2   4   1    5.40    0.50
   2   4   1    3.20    0.40
   2   4   1    5.20    0.40
  -3  -4  -1  271.27    7.50
  -3  -4  -1  259.27    7.60
  -3  -4  -1  272.47    7.80
  -3  -4  -1  277.37    7.60
   3   4   1  263.37    7.60
   3   4   1  275.97    7.60
   3   4   1  262.67    7.50
  -4  -4  -1  100.99    2.90
  -4  -4  -1   99.59    2.90
  -4  -4  -1   98.49    2.90
   4   4   1   93.39    3.00
   4   4   1   97.69    3.20
  -5  -4  -1  169.88    4.70
  -5  -4  -1  163.18    4.60
  -5  -4  -1  172.18    4.70
   5   4   1  137.39    4.70
   5   4   1  165.88    5.00
   5   4   1  163.98    4.70
  -6  -4  -1    6.00    0.50
  -6  -4  -1    5.10    0.70
  -6  -4  -1    6.90    0.50
   6   4   1    7.00    0.80
   6   4   1    6.50    0.60
   6   4   1    6.20    0.60
  -7  -4  -1    8.90    1.00
   7   4   1   10.50    0.70
   7   4   1    9.10    1.00
   7   4   1   11.20    0.70
  -8  -4  -1    3.40    0.90
   8   4   1    5.30    0.50
   8   4   1    4.60    0.50
   8   4   1    4.60    0.90
  -9  -4  -1   78.59    3.30
   9   4   1   74.89    2.40
   9   4   1   79.39    3.30
   9   4   1   74.69    2.40
 -10  -4  -1   18.70    1.90
  10   4   1   17.90    1.00
  10   4   1   18.60    1.90
  10   4   1   18.80    0.90
 -11  -4  -1    8.30    1.30
  11   4   1    9.20    1.50
  11   4   1    8.90    0.80
  11   4   1    8.30    0.70
 -12  -4  -1    2.30    1.10
  12   4   1    4.00    0.40
  12   4   1    5.40    1.40
  12   4   1    3.60    0.50
 -13  -4  -1    0.30    1.10
  13   4   1    0.10    0.30
  13   4   1   -0.40    1.10
  13   4   1   -0.70    0.40
 -14  -4  -1    3.70    1.30
  14   4   1    5.60    1.50
 -15  -4  -1    1.00    1.20
 -15  -4  -1    1.50    1.00
  15   4   1    1.90    1.40
  12  -5  -1    1.30    0.40
 -12   5   1    0.00    0.80
 -12   5   1    1.80    1.10
  11  -5  -1    2.30    0.50
  11  -5  -1    1.00    0.40
 -11   5   1    2.50    1.00
 -11   5   1    2.60    0.90
  10  -5  -1    4.90    0.50
  10  -5  -1    5.00    0.60
 -10   5   1    4.00    0.90
 -10   5   1    6.40    1.20
   9  -5  -1  117.59    3.70
   9  -5  -1  118.39    3.70
  -9   5   1  127.39    4.40
  -9   5   1  125.19    4.20
   8  -5  -1    3.20    0.50
   8  -5  -1    3.20    0.50
  -8   5   1    2.40    0.90
  -8   5   1    2.90    0.70
   7  -5  -1   20.40    1.00
   7  -5  -1   18.30    1.00
  -7   5   1   21.60    1.60
  -7   5   1   19.20    1.30
   6  -5  -1    3.00    0.50
   6  -5  -1    3.00    0.50
  -6   5   1    2.70    0.50
  -6   5   1    3.50    0.80
   5  -5  -1  141.39    4.20
   5  -5  -1  141.59    4.20
  -5   5   1  141.79    4.00
  -5   5   1  141.19    4.50
  -5   5   1  140.39    4.60
  -5   5   1  138.89    4.00
   4  -5  -1  119.99    4.00
   4  -5  -1  139.99    4.10
  -4   5   1  138.09    4.30
  -4   5   1  137.99    3.90
  -4   5   1  140.49    3.90
   3  -5  -1    1.70    0.40
  -3   5   1    1.00    0.50
  -3   5   1    1.50    0.30
  -3   5   1    2.10    0.30
   2  -5  -1    8.20    0.70
   2  -5  -1    9.40    0.70
   2  -5  -1   10.40    0.70
  -2   5   1   11.10    0.50
  -2   5   1    9.90    0.70
  -2   5   1   10.40    0.80
  -2   5   1    9.60    0.70
   1  -5  -1   76.29    2.40
   1  -5  -1   69.79    2.10
   1  -5  -1   72.49    2.30
   1  -5  -1   77.19    2.40
  -1   5   1   74.59    2.10
  -1   5   1   70.39    2.30
  -1   5   1   74.69    2.30
  -1   5   1   71.59    2.40
   0  -5  -1   71.89    2.30
   0  -5  -1   73.29    2.30
   0  -5  -1   75.19    2.30
   0  -5  -1   71.99    2.10
   0   5   1   71.99    2.30
   0   5   1   70.49    2.30
   0   5   1   72.79    2.10
  -1  -5  -1 1269.77   33.10
  -1  -5  -1 1270.97   33.10
  -1  -5  -1 1207.28   33.20
  -1  -5  -1 1073.29   33.10
   1   5   1 1258.47   33.10
   1   5   1 1143.99   33.20
   1   5   1 1280.17   33.10
   1   5   1 1128.39   33.10
  -2  -5  -1  414.16   11.00
  -2  -5  -1  402.26   11.10
  -2  -5  -1  399.96   10.90
  -2  -5  -1  391.16   11.00
   2   5   1  363.96   11.00
   2   5   1  377.56   11.00
   2   5   1  394.66   10.90
  -3  -5  -1   29.60    1.20
  -3  -5  -1   30.30    1.30
  -3  -5  -1   30.70    1.10
  -3  -5  -1   28.70    1.20
   3   5   1   32.10    1.20
   3   5   1   28.30    1.20
   3   5   1   29.40    1.10
  -4  -5  -1   77.99    2.30
  -4  -5  -1   74.49    2.60
  -4  -5  -1   75.99    2.40
  -4  -5  -1   72.29    2.40
   4   5   1   67.89    2.40
   4   5   1   73.89    2.40
  -5  -5  -1    3.70    0.70
  -5  -5  -1    3.20    0.40
  -5  -5  -1    2.60    0.40
  -5  -5  -1    3.00    0.40
   5   5   1    3.10    0.40
   5   5   1    2.50    0.60
   5   5   1    1.70    0.30
  -6  -5  -1    1.60    0.70
  -6  -5  -1    3.50    0.50
  -6  -5  -1    1.70    0.40
  -6  -5  -1    1.40    0.40
   6   5   1    1.60    0.40
   6   5   1    3.00    0.70
   6   5   1    1.80    0.40
  -7  -5  -1   33.10    1.20
  -7  -5  -1   34.50    1.20
   7   5   1   37.00    1.90
   7   5   1   33.10    1.30
   7   5   1   33.10    1.40
  -8  -5  -1    1.90    0.90
   8   5   1    4.10    0.50
   8   5   1    3.70    0.50
   8   5   1    2.60    0.90
  -9  -5  -1    0.90    0.90
   9   5   1    0.70    0.40
   9   5   1    0.10    0.50
   9   5   1    1.50    0.90
 -10  -5  -1   19.30    1.90
  10   5   1   22.20    1.90
  10   5   1   19.40    1.10
  10   5   1   20.50    1.00
 -11  -5  -1  132.19    4.90
  11   5   1  117.39    3.80
  11   5   1  126.99    4.80
  11   5   1  116.69    3.70
 -12  -5  -1   11.20    1.50
  12   5   1   15.40    1.80
  12   5   1   12.40    0.80
  12   5   1   12.80    1.00
 -13  -5  -1   -0.50    1.00
  13   5   1   -0.30    0.30
  13   5   1    0.00    0.50
  13   5   1    1.10    1.20
 -14  -5  -1    2.00    1.20
  14   5   1    2.10    0.50
  14   5   1    3.90    1.40
 -15  -5  -1    0.80    1.30
  15   5   1    2.30    1.50
  15   5   1    0.50    0.40
  12  -6  -1    2.90    0.60
 -12   6   1    3.20    1.20
  11  -6  -1   -1.00    0.50
 -11   6   1   -0.90    0.70
 -11   6   1    0.60    1.00
  10  -6  -1   10.50    0.90
  10  -6  -1   10.50    0.80
 -10   6   1   13.30    1.50
 -10   6   1    9.40    1.00
   9  -6  -1    2.30    0.50
   9  -6  -1    1.30    0.50
  -9   6   1    0.60    0.90
  -9   6   1    2.40    0.70
   8  -6  -1    1.10    0.50
   8  -6  -1    1.50    0.40
  -8   6   1    0.00    0.80
  -8   6   1    0.70    0.60
   7  -6  -1   23.10    1.20
   7  -6  -1   23.90    1.30
  -7   6   1   26.20    1.70
  -7   6   1   23.70    1.40
   6  -6  -1    4.50    0.60
   6  -6  -1    4.90    0.60
  -6   6   1    4.20    0.60
  -6   6   1    4.60    0.30
  -6   6   1    3.80    0.80
   5  -6  -1   36.40    1.50
   5  -6  -1   38.70    1.50
  -5   6   1   37.00    1.80
  -5   6   1   37.80    1.30
   4  -6  -1   79.79    2.60
  -4   6   1   80.89    2.50
  -4   6   1   80.59    2.80
   3  -6  -1    0.40    0.30
   3  -6  -1    0.10    0.30
  -3   6   1   -0.20    0.20
  -3   6   1    0.70    0.30
  -3   6   1   -0.20    0.40
  -3   6   1    0.40    0.30
   2  -6  -1   95.89    3.00
   2  -6  -1   97.29    3.10
   2  -6  -1   98.09    3.00
  -2   6   1   97.99    3.00
  -2   6   1   91.49    3.00
  -2   6   1   97.19    2.70
  -2   6   1   92.99    3.10
   1  -6  -1  129.19    3.80
   1  -6  -1  122.39    3.50
   1  -6  -1  127.69    3.80
   1  -6  -1  128.49    3.80
  -1   6   1  119.99    3.80
  -1   6   1  122.79    3.80
  -1   6   1  125.09    3.60
  -1   6   1  127.99    3.80
   0  -6  -1   43.70    1.40
   0  -6  -1   44.90    1.60
   0  -6  -1   42.30    1.60
   0  -6  -1   45.60    1.60
   0   6   1   45.10    1.60
   0   6   1   43.90    1.60
   0   6   1   44.50    1.60
   0   6   1   44.40    1.40
  -1  -6  -1  144.79    4.50
  -1  -6  -1  143.29    4.50
  -1  -6  -1  156.28    4.40
  -1  -6  -1  150.18    4.40
   1   6   1  144.99    4.40
   1   6   1  152.08    4.40
   1   6   1  150.88    4.50
   1   6   1  159.98    4.50
  -2  -6  -1    1.70    0.40
  -2  -6  -1    0.90    0.40
  -2  -6  -1    1.10    0.40
  -2  -6  -1    1.30    0.30
   2   6   1    0.90    0.30
   2   6   1    1.30    0.30
   2   6   1    0.90    0.30
   2   6   1    0.80    0.30
  -3  -6  -1  239.28    7.00
  -3  -6  -1  242.88    6.80
  -3  -6  -1  239.08    6.90
  -3  -6  -1  245.18    6.90
   3   6   1  241.38    6.90
   3   6   1  241.68    6.80
   3   6   1  230.08    6.90
  -4  -6  -1    7.90    0.60
  -4  -6  -1    8.40    0.70
  -4  -6  -1    8.10    0.80
  -4  -6  -1    6.10    0.70
   4   6   1    7.80    0.70
   4   6   1    8.50    0.70
   4   6   1    7.40    0.70
  -5  -6  -1   16.30    1.20
  -5  -6  -1   17.50    0.90
  -5  -6  -1   17.80    0.90
  -5  -6  -1   15.60    0.80
   5   6   1   16.90    1.00
   5   6   1   16.40    0.90
  -6  -6  -1  219.08    6.90
  -6  -6  -1  234.88    6.60
  -6  -6  -1  215.38    6.40
  -6  -6  -1  227.48    6.50
   6   6   1  226.98    6.50
   6   6   1  217.68    6.80
  -7  -6  -1   24.50    1.70
  -7  -6  -1   27.60    1.20
  -7  -6  -1   24.20    1.10
   7   6   1   25.20    1.20
   7   6   1   22.60    1.60
  -8  -6  -1    1.40    0.40
  -8  -6  -1    2.10    0.50
  -8  -6  -1    1.00    0.80
   8   6   1    1.30    0.40
   8   6   1   -0.20    0.80
   8   6   1    1.40    0.50
  -9  -6  -1   -0.10    0.90
   9   6   1    0.30    0.40
   9   6   1    0.30    0.50
   9   6   1    0.60    0.90
 -10  -6  -1    2.80    1.10
  10   6   1    3.80    0.60
  10   6   1    4.40    0.50
  10   6   1    4.70    1.20
 -11  -6  -1   33.50    2.50
  11   6   1   31.40    1.40
  11   6   1   30.50    1.50
  11   6   1   31.50    2.50
 -12  -6  -1    2.30    1.20
  12   6   1    3.10    0.50
  12   6   1    2.40    1.20
  12   6   1    4.00    0.70
 -13  -6  -1    6.30    1.40
  13   6   1    8.70    1.60
  13   6   1    8.60    0.80
  13   6   1    6.30    0.60
 -14  -6  -1    0.00    1.10
  14   6   1    0.50    0.50
  14   6   1    2.00    1.30
 -15  -6  -1    2.60    1.30
  15   6   1    2.40    0.60
  15   6   1    2.90    1.50
  12  -7  -1    0.40    0.60
 -12   7   1    0.20    1.10
  11  -7  -1   -0.40    0.50
 -11   7   1   -0.20    1.00
  10  -7  -1    3.70    0.70
 -10   7   1    4.10    0.80
 -10   7   1    3.30    1.10
   9  -7  -1    4.10    0.60
   9  -7  -1    3.80    0.60
  -9   7   1    2.90    0.70
  -9   7   1    3.50    1.00
   8  -7  -1   81.89    2.80
   8  -7  -1   78.79    2.80
  -8   7   1   80.99    3.30
  -8   7   1   82.69    2.90
   7  -7  -1    0.90    0.60
   7  -7  -1    0.90    0.50
  -7   7   1    2.00    0.90
  -7   7   1    0.30    0.50
   6  -7  -1   41.60    1.70
   6  -7  -1   40.80    1.80
  -6   7   1   40.10    1.60
  -6   7   1   40.40    1.40
  -6   7   1   44.20    2.10
   5  -7  -1   29.40    1.50
  -5   7   1   30.80    1.70
  -5   7   1   29.90    1.20
  -5   7   1   31.40    1.20
   4  -7  -1   48.90    2.00
  -4   7   1   52.99    1.70
  -4   7   1   53.59    1.90
  -4   7   1   54.29    2.20
   3  -7  -1  105.59    3.30
   3  -7  -1  101.79    3.40
   3  -7  -1  102.79    3.40
  -3   7   1  103.99    3.00
  -3   7   1  101.29    3.20
  -3   7   1  103.59    3.40
   2  -7  -1   29.00    1.30
   2  -7  -1   30.60    1.30
   2  -7  -1   30.90    1.40
  -2   7   1   30.10    1.30
  -2   7   1   30.00    1.00
  -2   7   1   29.90    1.30
  -2   7   1   30.00    1.40
   1  -7  -1    1.40    0.40
   1  -7  -1    1.10    0.40
   1  -7  -1    0.90    0.20
   1  -7  -1    1.50    0.40
  -1   7   1    1.50    0.40
  -1   7   1    0.90    0.20
  -1   7   1    0.40    0.40
  -1   7   1    1.30    0.40
   0  -7  -1    1.60    0.50
   0  -7  -1    1.30    0.40
   0  -7  -1    0.90    0.40
   0  -7  -1    1.60    0.30
   0   7   1    0.90    0.40
   0   7   1    1.40    0.30
   0   7   1    2.20    0.50
   0   7   1    1.30    0.40
  -1  -7  -1    6.50    0.60
  -1  -7  -1    6.40    0.60
  -1  -7  -1    7.60    0.70
   1   7   1    6.00    0.60
   1   7   1    9.10    0.80
   1   7   1    6.10    0.60
   1   7   1    6.80    0.60
  -2  -7  -1    2.70    0.40
  -2  -7  -1    2.50    0.50
  -2  -7  -1    2.60    0.40
  -2  -7  -1    2.40    0.50
   2   7   1    2.10    0.40
   2   7   1    2.40    0.40
   2   7   1    2.90    0.50
   2   7   1    2.20    0.40
  -3  -7  -1  471.55   12.80
  -3  -7  -1  446.76   12.80
  -3  -7  -1  458.75   12.90
  -3  -7  -1  467.95   12.70
   3   7   1  457.15   12.80
   3   7   1  457.55   12.70
   3   7   1  409.86   12.80
  -4  -7  -1   60.19    2.20
  -4  -7  -1   59.89    2.20
  -4  -7  -1   65.19    2.10
  -4  -7  -1   61.19    2.40
   4   7   1   61.99    2.10
   4   7   1   64.29    2.20
   4   7   1   58.99    2.30
  -5  -7  -1  110.69    3.60
  -5  -7  -1  119.69    3.60
  -5  -7  -1  113.29    3.40
  -5  -7  -1  108.59    3.80
   5   7   1  109.99    3.60
   5   7   1  119.49    3.60
  -6  -7  -1   22.80    1.10
  -6  -7  -1   24.40    1.20
  -6  -7  -1   24.60    1.60
   6   7   1   24.30    1.20
   6   7   1   23.10    1.20
   6   7   1   18.70    1.40
  -7  -7  -1   28.40    1.30
  -7  -7  -1   26.50    1.80
  -7  -7  -1   27.80    1.20
   7   7   1   24.90    1.70
   7   7   1   24.60    1.20
   7   7   1   28.80    1.40
  -8  -7  -1    1.00    0.50
  -8  -7  -1    0.00    0.60
  -8  -7  -1   -0.10    0.40
   8   7   1    0.10    0.20
   8   7   1    1.00    0.80
   8   7   1    0.30    0.50
  -9  -7  -1    0.40    0.60
  -9  -7  -1    0.30    0.40
  -9  -7  -1   -1.20    0.80
   9   7   1   -0.30    0.40
   9   7   1    0.10    0.90
   9   7   1    0.10    0.50
 -10  -7  -1    0.10    0.80
 -10  -7  -1   -1.00    0.80
  10   7   1    0.30    0.50
  10   7   1    1.50    1.10
  10   7   1    0.20    0.40
 -11  -7  -1    2.20    1.10
  11   7   1    2.20    0.60
  11   7   1    3.40    0.60
  11   7   1    2.80    1.20
 -12  -7  -1    9.50    1.60
  12   7   1   11.60    0.90
  12   7   1    9.90    1.60
  12   7   1   11.90    1.00
 -13  -7  -1    1.90    1.20
  13   7   1    2.90    0.70
  13   7   1    2.40    1.30
 -14  -7  -1   -0.60    1.10
  14   7   1    0.30    0.60
  14   7   1    0.40    1.30
 -15  -7  -1    0.70    1.30
  15   7   1    0.20    0.60
  15   7   1    0.40    1.40
  11  -8  -1    0.90    0.60
 -11   8   1    1.00    1.10
  10  -8  -1   -0.40    0.60
 -10   8   1   -0.20    1.00
   9  -8  -1    5.50    0.80
  -9   8   1    5.50    0.70
  -9   8   1    5.90    1.20
   8  -8  -1   16.00    1.10
   8  -8  -1   17.00    1.30
  -8   8   1   16.30    1.20
  -8   8   1   11.20    1.30
   7  -8  -1    0.60    0.50
   7  -8  -1    0.40    0.60
  -7   8   1    1.40    0.50
  -7   8   1    0.10    0.50
  -7   8   1   -0.10    0.80
   6  -8  -1  209.08    6.40
   6  -8  -1  210.58    6.50
  -6   8   1  218.98    6.20
  -6   8   1  218.88    6.20
  -6   8   1  214.78    6.80
  -6   8   1  213.38    6.30
   5  -8  -1    1.20    0.60
  -5   8   1    1.00    0.70
  -5   8   1    1.10    0.40
  -5   8   1    0.10    0.40
   4  -8  -1   80.79    2.90
   4  -8  -1   86.19    2.90
  -4   8   1   84.69    2.80
  -4   8   1   82.99    2.50
  -4   8   1   81.89    3.10
   3  -8  -1  232.18    6.80
   3  -8  -1  229.58    6.80
  -3   8   1  224.58    6.30
  -3   8   1  226.78    6.70
  -3   8   1  224.18    6.90
   2  -8  -1    0.80    0.40
   2  -8  -1    2.00    0.50
   2  -8  -1    1.50    0.50
  -2   8   1    1.70    0.50
  -2   8   1    1.80    0.20
  -2   8   1    1.90    0.50
   1  -8  -1  242.88    7.20
   1  -8  -1  242.68    6.90
   1  -8  -1  242.28    7.20
   1  -8  -1  249.48    7.20
  -1   8   1  245.78    7.20
  -1   8   1  248.98    6.90
  -1   8   1  242.08    7.20
   0  -8  -1  210.18    5.90
   0  -8  -1  216.68    6.20
   0  -8  -1  212.78    6.10
   0  -8  -1  208.48    6.20
   0   8   1  206.78    6.20
   0   8   1  209.78    6.00
   0   8   1  206.08    6.10
   0   8   1  190.28    6.10
  -1  -8  -1  418.76   11.60
  -1  -8  -1  403.86   11.50
  -1  -8  -1  393.66   11.30
  -1  -8  -1  397.76   11.40
   1   8   1  402.26   11.40
   1   8   1  401.06   11.50
   1   8   1  412.56   11.50
   1   8   1  392.76   11.40
  -2  -8  -1    0.30    0.50
  -2  -8  -1    0.80    0.50
  -2  -8  -1    1.10    0.40
  -2  -8  -1    0.70    0.40
   2   8   1    1.20    0.50
   2   8   1    0.40    0.50
   2   8   1    1.00    0.40
   2   8   1    0.60    0.40
  -3  -8  -1  245.68    7.30
  -3  -8  -1  243.88    7.10
  -3  -8  -1  250.47    7.30
  -3  -8  -1  260.97    7.30
   3   8   1  240.88    7.30
   3   8   1  242.48    7.10
   3   8   1  246.88    7.30
  -4  -8  -1   40.50    1.50
  -4  -8  -1   39.20    1.70
  -4  -8  -1   40.20    1.70
  -4  -8  -1   41.40    1.80
   4   8   1   38.30    1.50
   4   8   1   36.50    1.70
   4   8   1   43.60    1.70
  -5  -8  -1  108.59    3.60
  -5  -8  -1  110.79    3.90
  -5  -8  -1  111.39    3.50
   5   8   1  119.29    3.70
   5   8   1  112.09    3.50
   5   8   1  117.29    3.70
  -6  -8  -1   32.40    1.50
  -6  -8  -1   34.10    1.90
  -6  -8  -1   32.20    1.30
   6   8   1   32.90    1.60
   6   8   1   30.90    1.50
  -7  -8  -1   89.89    2.90
  -7  -8  -1   84.39    3.40
  -7  -8  -1   88.29    2.90
   7   8   1   88.79    3.00
   7   8   1   86.39    3.30
   7   8   1   91.09    3.10
  -8  -8  -1   58.59    2.80
  -8  -8  -1   57.69    2.10
  -8  -8  -1   61.29    2.20
   8   8   1   56.49    2.20
   8   8   1   56.99    2.30
   8   8   1   55.59    2.60
  -9  -8  -1   75.09    3.30
  -9  -8  -1   72.39    2.50
  -9  -8  -1   76.49    2.60
   9   8   1   73.59    2.70
   9   8   1   71.09    3.20
 -10  -8  -1    4.30    0.50
 -10  -8  -1    5.20    1.20
  10   8   1    5.10    1.20
  10   8   1    4.90    0.80
  10   8   1    4.30    0.60
 -11  -8  -1    3.10    1.20
  11   8   1    3.00    0.70
  11   8   1    3.50    0.60
  11   8   1    4.50    1.20
 -12  -8  -1    0.30    1.10
  12   8   1    0.10    0.50
  12   8   1    1.00    0.60
  12   8   1    0.60    1.10
 -13  -8  -1    0.80    1.10
  13   8   1    2.00    1.20
  13   8   1   -0.20    0.60
 -14  -8  -1    1.30    1.30
  14   8   1    2.00    1.40
  14   8   1    2.10    0.70
 -15  -8  -1    0.90    1.30
  15   8   1    1.00    0.70
  15   8   1    2.20    1.50
  11  -9  -1    1.90    0.70
 -11   9   1    1.50    1.20
  10  -9  -1   -0.50    0.60
 -10   9   1   -0.50    1.00
   9  -9  -1   -0.70    0.60
  -9   9   1    1.40    1.00
   8  -9  -1   -0.40    0.60
  -8   9   1    0.30    0.50
  -8   9   1   -0.50    0.90
   7  -9  -1    2.10    0.60
   7  -9  -1    2.00    0.70
  -7   9   1    2.30    0.90
  -7   9   1    2.90    0.60
  -7   9   1    2.90    0.50
   6  -9  -1    2.10    0.70
   6  -9  -1    1.10    0.40
  -6   9   1    2.00    0.50
  -6   9   1    1.40    0.90
  -6   9   1    2.70    0.50
  -6   9   1    1.90    0.40
   5  -9  -1    9.50    1.00
   5  -9  -1   11.20    0.90
  -5   9   1   11.30    1.20
  -5   9   1   10.30    0.70
  -5   9   1   11.50    1.00
  -5   9   1   11.00    0.70
   4  -9  -1   29.20    1.60
   4  -9  -1   29.80    1.50
  -4   9   1   27.50    1.40
  -4   9   1   29.70    1.70
  -4   9   1   28.00    1.00
   3  -9  -1    6.20    0.70
   3  -9  -1    4.20    0.70
  -3   9   1    6.00    0.70
  -3   9   1    5.10    0.40
  -3   9   1    3.60    0.70
   2  -9  -1   68.39    2.50
   2  -9  -1   67.89    2.50
  -2   9   1   63.69    2.40
  -2   9   1   67.69    2.00
  -2   9   1   66.69    2.50
   1  -9  -1   94.69    3.20
   1  -9  -1   94.09    3.20
   1  -9  -1   93.99    3.10
   1  -9  -1   92.39    2.80
  -1   9   1   91.79    2.80
  -1   9   1   93.09    3.10
  -1   9   1   91.29    3.20
   0  -9  -1   12.70    0.90
   0  -9  -1   14.10    1.00
   0  -9  -1   14.80    1.10
   0  -9  -1   12.80    0.80
   0   9   1   12.80    0.70
   0   9   1   12.60    1.00
   0   9   1   12.50    1.00
  -1  -9  -1  229.98    6.70
  -1  -9  -1  221.88    6.80
  -1  -9  -1  227.68    6.60
  -1  -9  -1  237.58    6.80
   1   9   1  224.98    6.80
   1   9   1  221.88    6.70
   1   9   1  238.08    6.80
   1   9   1  224.58    6.60
  -2  -9  -1    8.50    0.90
  -2  -9  -1    8.00    0.80
  -2  -9  -1    7.70    0.60
  -2  -9  -1    5.90    0.70
   2   9   1    6.00    0.70
   2   9   1    7.30    0.70
   2   9   1    7.40    0.70
   2   9   1    7.50    0.80
  -3  -9  -1   47.70    2.00
  -3  -9  -1   49.60    2.00
  -3  -9  -1   47.80    1.80
  -3  -9  -1   47.70    2.00
   3   9   1   49.10    2.00
   3   9   1   55.89    2.00
   3   9   1   46.80    2.00
   3   9   1   49.80    1.80
  -4  -9  -1   26.60    1.60
  -4  -9  -1   26.50    1.40
  -4  -9  -1   26.00    1.20
   4   9   1   25.00    1.50
   4   9   1   30.10    1.40
   4   9   1   28.00    1.30
  -5  -9  -1   47.10    1.80
  -5  -9  -1   48.50    2.20
  -5  -9  -1   46.80    2.00
   5   9   1   51.59    2.10
   5   9   1   48.00    1.80
   5   9   1   51.29    2.00
  -6  -9  -1   63.19    2.20
  -6  -9  -1   61.29    2.30
  -6  -9  -1   63.59    2.70
   6   9   1   61.99    2.30
   6   9   1   62.49    2.40
  -7  -9  -1    0.90    0.50
  -7  -9  -1    1.80    0.50
  -7  -9  -1    0.10    0.70
   7   9   1    1.00    0.60
   7   9   1    1.20    0.50
  -8  -9  -1  131.79    4.10
  -8  -9  -1  129.49    4.70
  -8  -9  -1  131.39    4.10
   8   9   1  132.59    4.30
   8   9   1  127.49    4.60
   8   9   1  125.19    4.20
  -9  -9  -1    9.90    0.90
  -9  -9  -1    6.90    1.20
  -9  -9  -1   11.40    1.00
   9   9   1   10.60    1.00
   9   9   1    8.80    1.30
   9   9   1    9.30    0.90
 -10  -9  -1   10.60    0.90
 -10  -9  -1    8.40    1.30
  10   9   1    8.50    1.40
  10   9   1    8.80    1.00
 -11  -9  -1   11.70    1.50
  11   9   1   17.10    1.20
  11   9   1   17.00    1.80
  11   9   1   16.20    1.40
 -12  -9  -1    1.40    1.10
  12   9   1    0.40    0.70
  12   9   1   -0.30    1.10
 -13  -9  -1   -0.30    1.20
  13   9   1   -0.10    0.70
  13   9   1    2.00    1.30
 -14  -9  -1    3.80    1.40
  14   9   1    3.10    1.50
  14   9   1    2.30    0.80
 -15  -9  -1    2.20    1.50
  15   9   1   -0.20    0.70
  15   9   1   -0.50    1.40
  10 -10  -1    0.70    0.70
 -10  10   1   -0.30    1.10
   9 -10  -1    2.50    0.80
  -9  10   1    2.50    1.10
   8 -10  -1   -0.60    0.70
  -8  10   1    0.50    1.00
   7 -10  -1   -0.40    0.60
  -7  10   1    0.10    0.40
  -7  10   1   -0.90    0.90
   6 -10  -1    3.60    0.80
   6 -10  -1    1.90    0.40
  -6  10   1    4.70    0.70
  -6  10   1    3.80    0.40
  -6  10   1    3.90    1.10
  -6  10   1    3.60    0.40
   5 -10  -1    0.60    0.60
   5 -10  -1    0.00    0.70
  -5  10   1   -0.10    0.30
  -5  10   1   -0.90    0.80
  -5  10   1    1.10    0.50
  -5  10   1    0.60    0.30
   4 -10  -1   -0.60    0.70
   4 -10  -1   -1.10    0.50
  -4  10   1   -0.10    0.20
  -4  10   1   -0.80    0.50
  -4  10   1    0.40    0.70
   3 -10  -1  108.49    3.60
   3 -10  -1  105.89    3.70
  -3  10   1  102.39    3.50
  -3  10   1  103.39    3.00
  -3  10   1  109.59    3.80
   2 -10  -1   11.10    1.00
   2 -10  -1    9.10    0.90
  -2  10   1   11.00    0.60
  -2  10   1    9.40    0.90
  -2  10   1   10.20    1.00
   1 -10  -1    0.60    0.50
   1 -10  -1   -0.20    0.30
   1 -10  -1   -0.40    0.50
  -1  10   1    0.30    0.30
  -1  10   1   -0.60    0.50
  -1  10   1    0.00    0.50
   0 -10  -1   45.50    1.90
   0 -10  -1   48.60    2.00
   0 -10  -1   46.90    1.70
   0 -10  -1   48.70    2.00
   0  10   1   44.20    1.90
   0  10   1   46.00    2.00
   0  10   1   46.40    1.70
  -1 -10  -1    0.30    0.40
  -1 -10  -1    0.50    0.40
  -1 -10  -1   -0.40    0.40
  -1 -10  -1    0.10    0.50
   1  10   1   -0.20    0.50
   1  10   1    0.10    0.30
   1  10   1   -0.10    0.40
  -2 -10  -1    9.60    0.80
  -2 -10  -1    9.50    0.90
  -2 -10  -1    8.50    0.90
  -2 -10  -1    7.50    0.70
   2  10   1    8.70    0.90
   2  10   1    8.10    0.90
   2  10   1    9.10    0.80
   2  10   1   10.70    0.90
  -3 -10  -1    9.70    0.90
  -3 -10  -1   13.10    1.20
  -3 -10  -1   11.20    1.10
   3  10   1    9.90    0.80
   3  10   1   11.30    1.00
   3  10   1    9.40    0.90
   3  10   1   13.10    1.00
  -4 -10  -1   21.00    1.40
  -4 -10  -1   22.40    1.50
  -4 -10  -1   21.90    1.20
   4  10   1   22.00    1.20
   4  10   1   24.80    1.40
   4  10   1   22.60    1.50
  -5 -10  -1  115.29    3.70
  -5 -10  -1  114.69    4.10
  -5 -10  -1  116.89    3.90
   5  10   1  127.19    3.90
   5  10   1  112.39    3.90
   5  10   1  113.89    3.70
  -6 -10  -1   -0.30    0.40
  -6 -10  -1    0.20    0.70
  -6 -10  -1    0.40    0.50
   6  10   1    0.00    0.50
   6  10   1    0.70    0.50
   6  10   1    0.70    0.60
  -7 -10  -1  116.29    3.60
  -7 -10  -1  108.69    4.20
  -7 -10  -1  108.69    3.70
   7  10   1  112.09    3.80
   7  10   1  113.29    3.80
  -8 -10  -1   36.00    1.70
  -8 -10  -1   34.90    1.60
  -8 -10  -1   39.00    2.40
   8  10   1   36.70    2.20
   8  10   1   36.30    1.90
   8  10   1   38.80    1.80
  -9 -10  -1   82.59    2.90
  -9 -10  -1   82.39    3.60
  -9 -10  -1   84.39    2.90
   9  10   1   81.59    3.00
   9  10   1   83.89    3.10
   9  10   1   83.99    3.60
 -10 -10  -1   15.70    1.10
 -10 -10  -1   11.50    1.50
  10  10   1   13.60    1.20
  10  10   1   13.30    1.60
  10  10   1   16.40    1.40
 -11 -10  -1    0.30    1.10
  11  10   1    0.70    0.70
  11  10   1    2.90    1.20
  11  10   1    0.00    0.20
 -12 -10  -1    1.30    1.20
  12  10   1    0.60    1.20
  12  10   1   -0.30    0.70
 -13 -10  -1    1.90    1.30
  13  10   1   -0.30    0.80
  13  10   1    3.20    1.40
 -14 -10  -1    0.10    1.30
  14  10   1    1.60    1.40
  14  10   1   -0.30    0.70
 -15 -10  -1    0.90    1.40
  15  10   1    3.70    1.60
  15  10   1    1.50    0.80
  10 -11  -1    2.80    0.90
 -10  11   1    3.30    1.30
   9 -11  -1    7.40    1.10
  -9  11   1    7.10    1.30
   8 -11  -1   -0.40    0.70
  -8  11   1   -0.60    0.90
   7 -11  -1   -0.10    0.70
  -7  11   1    0.30    1.00
   6 -11  -1   -1.00    0.70
  -6  11   1   -0.80    0.80
   5 -11  -1    2.70    0.70
   5 -11  -1    1.80    0.80
  -5  11   1    2.80    0.60
  -5  11   1    3.40    1.00
   4 -11  -1    7.70    0.90
   4 -11  -1    9.30    1.10
  -4  11   1   10.10    1.30
  -4  11   1   11.10    1.00
   3 -11  -1   69.19    2.80
   3 -11  -1   69.59    2.70
  -3  11   1   67.49    2.00
  -3  11   1   69.89    2.90
  -3  11   1   68.09    2.60
   2 -11  -1    5.60    0.90
   2 -11  -1    6.00    0.80
  -2  11   1    5.60    0.60
  -2  11   1    6.00    1.00
  -2  11   1    6.40    0.80
   1 -11  -1  124.19    4.30
   1 -11  -1  132.59    4.30
   1 -11  -1  127.89    3.80
  -1  11   1  126.69    4.30
  -1  11   1  128.19    4.20
  -1  11   1  128.09    3.80
   0 -11  -1   -0.80    0.50
   0 -11  -1    0.50    0.50
   0 -11  -1    0.20    0.40
   0  11   1    0.40    0.30
   0  11   1   -0.90    0.50
   0  11   1    0.20    0.50
  -1 -11  -1  207.58    6.20
  -1 -11  -1  189.38    6.20
  -1 -11  -1  199.18    5.90
   1  11   1  195.78    6.10
   1  11   1  197.68    5.90
   1  11   1  197.88    6.00
  -2 -11  -1   65.19    2.80
  -2 -11  -1   58.59    2.40
  -2 -11  -1   59.69    2.20
  -2 -11  -1   59.39    2.20
   2  11   1   58.59    2.20
   2  11   1   58.29    2.40
   2  11   1   56.49    2.20
  -3 -11  -1   -0.10    0.50
  -3 -11  -1    0.40    0.60
  -3 -11  -1    0.60    0.60
   3  11   1    0.10    0.50
   3  11   1    0.60    0.60
   3  11   1   -0.60    0.50
  -4 -11  -1    7.40    0.70
  -4 -11  -1    5.10    0.80
  -4 -11  -1    5.70    0.80
   4  11   1    7.60    0.80
   4  11   1    6.80    0.80
   4  11   1    6.50    0.90
  -5 -11  -1   22.60    1.50
  -5 -11  -1   24.30    1.60
  -5 -11  -1   22.50    1.20
   5  11   1   25.20    1.60
   5  11   1   23.40    1.50
   5  11   1   23.50    1.30
  -6 -11  -1    1.60    0.70
  -6 -11  -1    1.90    0.60
  -6 -11  -1    3.30    0.80
   6  11   1    2.10    0.70
   6  11   1    3.10    0.70
   6  11   1    1.80    0.60
  -7 -11  -1   53.29    2.10
  -7 -11  -1   54.29    2.30
  -7 -11  -1   54.29    2.70
   7  11   1   54.99    2.30
   7  11   1   49.30    2.40
  -8 -11  -1   16.10    1.40
  -8 -11  -1   17.20    1.20
  -8 -11  -1   18.90    1.90
   8  11   1   17.50    1.50
   8  11   1   18.80    1.40
  -9 -11  -1    1.90    0.70
  -9 -11  -1    1.90    1.00
   9  11   1    0.30    0.70
   9  11   1   -0.30    0.90
   9  11   1    1.90    0.60
 -10 -11  -1   45.20    2.90
 -10 -11  -1   48.60    2.10
  10  11   1   42.00    2.80
  10  11   1   46.20    2.30
  10  11   1   50.09    2.10
 -11 -11  -1    9.10    1.50
  11  11   1   11.00    1.60
  11  11   1    8.80    1.10
 -12 -11  -1   -1.10    1.10
  12  11   1   -0.60    1.20
  12  11   1    0.60    0.80
 -13 -11  -1    2.80    1.40
  13  11   1    2.60    1.30
  13  11   1    1.40    0.80
 -14 -11  -1    1.70    1.40
  14  11   1    2.40    1.40
  14  11   1    1.60    0.90
   9 -12  -1    0.70    0.90
  -9  12   1   -0.80    1.10
   8 -12  -1   12.20    1.30
  -8  12   1   10.30    1.50
   7 -12  -1   -0.60    0.80
  -7  12   1   -0.60    1.00
   6 -12  -1    0.40    0.80
  -6  12   1    1.70    1.00
   5 -12  -1   22.30    1.80
  -5  12   1   16.50    1.60
   4 -12  -1    0.10    0.60
   4 -12  -1    0.30    0.70
  -4  12   1   -1.00    0.90
  -4  12   1   -0.10    0.60
   3 -12  -1   40.70    2.20
   3 -12  -1   45.50    2.10
  -3  12   1   41.50    2.00
  -3  12   1   42.70    2.30
   2 -12  -1   34.60    1.90
   2 -12  -1   35.60    2.00
  -2  12   1   33.60    1.80
  -2  12   1   32.70    1.20
  -2  12   1   35.80    2.00
   1 -12  -1  287.47    8.10
   1 -12  -1  298.87    8.70
   1 -12  -1  278.47    8.70
  -1  12   1  291.27    8.70
  -1  12   1  283.57    8.60
  -1  12   1  282.67    8.20
   0 -12  -1   23.30    1.50
   0 -12  -1   22.40    1.20
   0 -12  -1   26.40    1.70
   0  12   1   23.20    1.60
   0  12   1   22.60    1.10
   0  12   1   23.10    1.50
  -1 -12  -1  136.49    4.50
  -1 -12  -1  125.59    4.00
  -1 -12  -1  121.29    4.30
   1  12   1  124.49    4.20
   1  12   1  124.29    4.30
   1  12   1  125.09    4.00
  -2 -12  -1   12.20    1.10
  -2 -12  -1    8.80    0.80
   2  12   1   12.90    1.00
   2  12   1   10.10    1.00
   2  12   1   12.00    1.10
  -3 -12  -1   61.79    2.50
  -3 -12  -1   64.49    2.70
   3  12   1   62.29    2.70
   3  12   1   66.59    2.50
  -4 -12  -1    7.70    0.80
  -4 -12  -1    4.40    0.80
  -4 -12  -1    7.70    1.00
   4  12   1    6.80    1.00
   4  12   1    7.20    0.80
  -5 -12  -1    2.10    0.80
  -5 -12  -1    1.30    0.80
  -5 -12  -1    0.80    0.50
   5  12   1    2.50    0.70
   5  12   1    0.90    0.60
   5  12   1    1.60    0.70
  -6 -12  -1    3.50    0.70
  -6 -12  -1    5.20    0.90
  -6 -12  -1    3.20    0.90
   6  12   1    3.80    0.90
   6  12   1    4.90    0.90
   6  12   1    4.10    0.80
  -7 -12  -1   81.29    3.10
  -7 -12  -1   80.79    3.50
  -7 -12  -1   80.19    2.90
   7  12   1   90.29    3.20
   7  12   1   79.69    3.20
   7  12   1   83.49    3.00
  -8 -12  -1   -0.30    0.60
  -8 -12  -1    0.20    0.90
   8  12   1   -0.20    0.70
   8  12   1    1.20    0.60
  -9 -12  -1   24.10    2.20
  -9 -12  -1   22.20    1.60
   9  12   1   25.20    1.60
   9  12   1   26.60    2.10
   9  12   1   27.90    1.90
 -10 -12  -1    8.60    1.40
  10  12   1   11.90    1.20
  10  12   1   12.20    1.60
 -11 -12  -1    9.80    1.50
  11  12   1   11.00    1.20
  11  12   1   13.10    1.80
 -12 -12  -1   -0.40    1.10
  12  12   1   -0.10    0.80
  12  12   1    0.40    1.20
 -13 -12  -1    0.50    1.30
  13  12   1   -0.10    0.90
  13  12   1    1.90    1.30
 -14 -12  -1    0.70    1.30
  14  12   1    0.30    0.90
  14  12   1    1.50    1.40
   8 -13  -1    0.10    0.90
  -8  13   1    0.80    1.20
   7 -13  -1    0.60    0.90
  -7  13   1   -0.30    1.10
   6 -13  -1    3.20    1.00
  -6  13   1    1.70    1.10
   5 -13  -1    8.10    1.10
  -5  13   1    6.30    1.20
   4 -13  -1    1.60    0.90
  -4  13   1    1.70    1.00
   3 -13  -1   19.60    1.80
   3 -13  -1   21.50    1.60
  -3  13   1   15.50    1.40
  -3  13   1   20.30    1.50
   2 -13  -1    3.10    0.80
   2 -13  -1    3.20    0.90
  -2  13   1    3.90    0.80
  -2  13   1    3.20    1.00
   1 -13  -1    0.40    0.30
   1 -13  -1    0.40    0.70
   1 -13  -1    0.20    0.70
  -1  13   1    1.00    0.70
  -1  13   1    0.60    0.70
   0 -13  -1    5.60    0.60
   0 -13  -1    5.40    0.90
   0 -13  -1    5.70    1.00
   0  13   1    6.30    0.60
   0  13   1    6.90    0.90
   0  13   1    5.50    0.90
  -1 -13  -1   60.69    2.70
  -1 -13  -1   58.29    2.20
   1  13   1   60.19    2.60
   1  13   1   60.89    2.50
   1  13   1   61.59    2.30
  -2 -13  -1    3.50    0.80
  -2 -13  -1    0.80    0.60
   2  13   1    3.10    0.80
   2  13   1    2.20    0.70
  -3 -13  -1   28.80    1.70
  -3 -13  -1   28.00    1.90
   3  13   1   33.40    1.90
   3  13   1   27.20    1.60
  -4 -13  -1    5.10    0.90
  -4 -13  -1    4.50    0.80
   4  13   1    4.30    0.90
   4  13   1    5.60    0.80
  -5 -13  -1   68.19    2.80
  -5 -13  -1   62.89    2.80
   5  13   1   66.79    2.90
   5  13   1   67.79    2.50
  -6 -13  -1   10.10    1.10
  -6 -13  -1    9.70    1.20
   6  13   1   13.70    1.30
   6  13   1   12.60    1.10
   6  13   1   13.40    1.20
  -7 -13  -1    1.50    0.70
  -7 -13  -1    0.70    0.90
   7  13   1    1.70    0.80
   7  13   1    1.90    0.70
   7  13   1    0.60    0.70
  -8 -13  -1    7.50    1.20
  -8 -13  -1    7.50    1.00
   8  13   1    6.30    0.90
   8  13   1    9.80    1.20
  -9 -13  -1    3.60    0.80
  -9 -13  -1    2.60    1.10
   9  13   1    3.00    0.80
   9  13   1    3.70    0.90
 -10 -13  -1    8.30    1.40
  10  13   1    7.50    1.40
  10  13   1    9.30    1.20
 -11 -13  -1    7.80    1.40
  11  13   1    7.80    1.10
  11  13   1    6.40    1.50
 -12 -13  -1   17.00    2.00
  12  13   1   16.50    1.50
  12  13   1   19.50    2.10
 -13 -13  -1   -0.40    1.40
  13  13   1    2.60    1.40
  13  13   1   -0.40    0.90
 -14 -13  -1    0.10    1.30
  14  13   1    0.90    0.90
  14  13   1    1.10    1.50
   8 -14  -1    1.40    1.00
  -8  14   1   -1.00    1.20
   7 -14  -1    3.10    1.10
  -7  14   1    4.20    1.30
   6 -14  -1    2.50    1.00
  -6  14   1    2.60    1.30
   5 -14  -1   11.50    1.30
  -5  14   1   10.10    1.50
   4 -14  -1    0.30    0.90
  -4  14   1    1.30    1.00
   3 -14  -1    0.10    0.80
  -3  14   1    0.10    0.70
  -3  14   1    1.50    1.00
   2 -14  -1   -1.70    0.80
   2 -14  -1    0.10    0.70
  -2  14   1   -0.80    0.70
  -2  14   1    0.10    0.80
   1 -14  -1   36.40    1.40
   1 -14  -1   35.90    2.30
   1 -14  -1   39.50    2.30
  -1  14   1   36.80    2.10
  -1  14   1   36.90    2.10
   0 -14  -1    6.20    0.70
   0 -14  -1    6.10    1.10
   0  14   1    5.50    1.00
   0  14   1    5.10    1.00
  -1 -14  -1    3.50    0.70
  -1 -14  -1    3.80    1.00
   1  14   1    3.70    0.80
   1  14   1    4.30    0.90
  -2 -14  -1    0.00    0.70
  -2 -14  -1   -0.10    0.60
   2  14   1   -0.30    0.70
   2  14   1   -0.90    0.60
  -3 -14  -1    2.40    0.80
  -3 -14  -1    4.30    1.00
   3  14   1    2.90    0.80
   3  14   1    5.00    0.90
  -4 -14  -1    1.40    0.80
  -4 -14  -1    2.40    0.90
   4  14   1    2.30    0.70
   4  14   1    2.70    0.90
  -5 -14  -1    0.30    0.80
  -5 -14  -1    2.80    0.90
   5  14   1    2.60    0.90
   5  14   1    1.60    0.70
  -6 -14  -1    0.40    0.80
  -6 -14  -1   -0.20    0.80
   6  14   1   -0.50    0.60
   6  14   1    0.00    0.80
  -7 -14  -1   15.40    1.60
  -7 -14  -1   18.70    1.70
   7  14   1   19.10    1.40
   7  14   1   21.00    1.90
  -8 -14  -1    7.20    1.00
  -8 -14  -1    6.30    1.20
   8  14   1    9.30    1.10
   8  14   1    5.20    1.00
  -9 -14  -1    0.10    0.80
  -9 -14  -1   -0.20    1.00
   9  14   1   -0.40    0.80
 -10 -14  -1    0.30    1.10
  10  14   1    0.30    1.10
  10  14   1    0.50    0.90
 -11 -14  -1    1.80    1.20
  11  14   1    2.80    1.40
  11  14   1    1.80    1.00
 -12 -14  -1    4.20    1.40
  12  14   1    6.60    1.20
  12  14   1    6.60    1.60
 -13 -14  -1   -0.40    1.40
  13  14   1    0.40    1.00
  13  14   1    1.10    1.40
 -14 -14  -1    3.40    1.60
  14  14   1    1.80    1.60
  14  14   1    2.70    1.10
   7 -15  -1    1.00    1.10
  -7  15   1    0.50    1.30
   6 -15  -1    1.00    1.10
  -6  15   1   -0.70    1.10
   5 -15  -1    3.40    1.10
  -5  15   1    3.00    1.20
   4 -15  -1    1.90    1.00
  -4  15   1    0.50    1.00
   3 -15  -1   11.60    1.40
  -3  15   1    9.00    1.30
   2 -15  -1    0.20    0.90
  -2  15   1   -0.20    0.90
  -2  15   1    0.30    0.80
   1 -15  -1    0.60    0.90
  -1  15   1    1.40    0.90
  -1  15   1    1.80    0.80
   0 -15  -1    0.50    0.50
   0 -15  -1   -1.00    0.90
   0  15   1   -0.80    0.80
   0  15   1    0.40    0.80
  -1 -15  -1    0.40    0.60
  -1 -15  -1    1.30    0.90
   1  15   1    1.10    0.80
   1  15   1    0.30    0.80
  -2 -15  -1    9.00    1.30
  -2 -15  -1    6.40    0.90
   2  15   1    8.50    1.20
   2  15   1    8.90    1.10
  -3 -15  -1   75.09    3.20
  -3 -15  -1   72.69    2.90
   3  15   1   73.89    3.00
   3  15   1   73.09    3.20
  -4 -15  -1    8.30    1.20
  -4 -15  -1    5.20    1.00
   4  15   1    5.30    0.90
   4  15   1    5.70    1.20
  -5 -15  -1    7.70    1.10
  -5 -15  -1    8.50    1.20
   5  15   1    9.00    1.30
   5  15   1   10.80    1.10
  -6 -15  -1   -0.10    0.90
  -6 -15  -1   -0.20    0.80
   6  15   1    0.70    0.70
   6  15   1    1.10    0.90
  -7 -15  -1    9.00    1.20
  -7 -15  -1    8.00    1.30
   7  15   1    7.50    1.20
   7  15   1    7.30    1.00
  -8 -15  -1   -0.90    1.00
  -8 -15  -1    0.30    0.80
   8  15   1   -0.90    0.60
   8  15   1   -0.60    0.90
  -9 -15  -1    1.10    1.00
  -9 -15  -1    1.80    1.20
   9  15   1    2.10    1.00
 -10 -15  -1    0.80    1.20
  10  15   1    0.40    1.00
  10  15   1    1.50    1.20
 -11 -15  -1    1.00    1.20
  11  15   1    1.40    1.00
  11  15   1    1.00    1.30
 -12 -15  -1   -0.60    1.30
  12  15   1   -0.20    1.00
  12  15   1    1.30    1.40
 -13 -15  -1    0.00    1.30
  13  15   1    1.50    1.50
  13  15   1    1.20    1.10
   6 -16  -1    0.90    1.20
  -6  16   1   -0.30    1.20
   5 -16  -1   -0.60    1.00
  -5  16   1    0.90    1.20
   4 -16  -1   -0.70    1.00
  -4  16   1   -1.30    1.00
   3 -16  -1    0.20    0.90
  -3  16   1    0.70    1.00
   2 -16  -1    0.70    1.00
  -2  16   1   -1.60    0.80
   1 -16  -1    1.90    1.00
  -1  16   1    3.60    1.10
  -1  16   1    2.70    0.90
   0 -16  -1   17.30    1.10
   0 -16  -1   14.80    1.60
   0  16   1   13.60    1.40
   0  16   1   13.90    1.40
  -1 -16  -1   -0.20    0.60
  -1 -16  -1   -1.50    0.90
   1  16   1   -0.50    0.80
   1  16   1    0.20    0.80
  -2 -16  -1    1.20    1.00
  -2 -16  -1    1.30    0.70
   2  16   1    1.00    0.80
   2  16   1    1.60    0.90
  -3 -16  -1   -1.10    0.70
  -3 -16  -1    0.90    1.00
   3  16   1   -1.50    0.80
   3  16   1    0.10    0.80
  -4 -16  -1    9.90    1.40
  -4 -16  -1    8.80    1.10
   4  16   1    9.70    1.10
   4  16   1   10.50    1.40
  -5 -16  -1   18.80    1.70
  -5 -16  -1   13.90    1.40
   5  16   1   14.30    1.50
   5  16   1   15.80    1.30
  -6 -16  -1   32.20    2.20
  -6 -16  -1   31.50    2.30
   6  16   1   31.80    1.90
   6  16   1   30.00    2.30
  -7 -16  -1    2.10    0.90
  -7 -16  -1    2.10    1.10
   7  16   1    1.40    1.00
   7  16   1    4.40    0.90
  -8 -16  -1    0.50    0.90
  -8 -16  -1   -0.20    1.10
   8  16   1    0.80    0.70
   8  16   1   -0.70    0.90
  -9 -16  -1    1.10    1.20
   9  16   1    1.40    1.00
 -10 -16  -1    0.40    1.20
  10  16   1    0.10    1.00
 -11 -16  -1    0.30    1.30
  11  16   1    4.10    1.50
  11  16   1    2.80    1.10
 -12 -16  -1    1.10    1.50
  12  16   1    2.40    1.40
  12  16   1    1.00    1.10
 -13 -16  -1   -1.50    1.40
  13  16   1    1.30    1.10
  13  16   1   -1.20    1.40
   5 -17  -1   12.90    1.70
  -5  17   1   11.80    1.80
   4 -17  -1    2.80    1.20
  -4  17   1    2.30    1.20
   3 -17  -1    1.30    1.10
  -3  17   1    0.70    1.10
   2 -17  -1   -0.60    1.00
  -2  17   1    0.60    1.00
   1 -17  -1    0.80    1.10
  -1  17   1   -0.50    0.90
  -1  17   1    0.70    1.10
   0 -17  -1    1.30    0.50
   0 -17  -1   -0.10    1.00
   0  17   1    0.00    0.90
   0  17   1    2.40    0.90
  -1 -17  -1   -0.70    0.60
  -1 -17  -1    0.10    1.00
   1  17   1    0.50    0.90
   1  17   1   -0.90    0.80
  -2 -17  -1   -1.00    1.00
  -2 -17  -1   -0.10    0.70
   2  17   1    1.40    0.90
   2  17   1    1.30    1.00
  -3 -17  -1   -1.20    0.90
  -3 -17  -1   -0.50    0.70
   3  17   1   -0.20    0.80
   3  17   1   -0.20    0.90
  -4 -17  -1   -0.30    0.80
  -4 -17  -1   -0.20    1.00
   4  17   1    0.70    0.80
   4  17   1   -0.40    0.90
  -5 -17  -1    9.70    1.30
  -5 -17  -1   10.30    1.40
   5  17   1    9.20    1.30
   5  17   1   10.50    1.20
  -6 -17  -1    3.90    1.10
  -6 -17  -1    3.10    1.10
   6  17   1    3.50    0.90
   6  17   1    2.60    1.20
  -7 -17  -1    5.70    1.30
  -7 -17  -1    6.70    1.20
   7  17   1    5.90    1.30
   7  17   1    6.00    1.00
  -8 -17  -1    7.20    1.20
  -8 -17  -1    6.10    1.40
   8  17   1    7.90    1.10
   8  17   1    5.80    1.30
  -9 -17  -1   -1.60    1.10
   9  17   1    0.50    1.10
 -10 -17  -1    2.50    1.30
  10  17   1    2.30    1.20
 -11 -17  -1    1.60    1.40
  11  17   1    0.90    1.40
  11  17   1    1.70    1.10
 -12 -17  -1   -0.70    1.40
  12  17   1   -0.40    1.40
  12  17   1    0.20    1.10
   4 -18  -1   -1.30    1.20
  -4  18   1    0.00    1.20
   3 -18  -1    3.90    1.30
  -3  18   1    6.30    1.50
   2 -18  -1   -1.30    1.10
  -2  18   1   -1.20    1.00
   1 -18  -1    0.20    1.10
  -1  18   1    1.80    1.10
   0 -18  -1   -0.50    1.10
   0  18   1    0.00    0.90
   0  18   1    0.80    0.90
  -1 -18  -1   -0.50    1.00
  -1 -18  -1    0.10    0.60
   1  18   1    1.70    1.00
   1  18   1   -0.50    0.90
  -2 -18  -1    0.50    1.10
  -2 -18  -1   -0.50    0.70
   2  18   1   -0.80    0.90
   2  18   1    0.30    0.90
  -3 -18  -1    0.00    1.00
  -3 -18  -1   -1.50    0.70
   3  18   1    0.30    0.90
   3  18   1   -0.20    0.80
  -4 -18  -1   -1.90    0.80
  -4 -18  -1    0.00    1.10
   4  18   1   -0.70    0.80
   4  18   1   -0.40    1.00
  -5 -18  -1    0.80    1.10
  -5 -18  -1    1.10    1.00
   5  18   1    2.30    0.90
   5  18   1    0.60    1.00
  -6 -18  -1    3.30    1.10
  -6 -18  -1    1.40    1.00
   6  18   1    4.10    1.20
   6  18   1    3.80    1.00
  -7 -18  -1   14.30    1.50
  -7 -18  -1   10.30    1.50
   7  18   1   14.70    1.40
   7  18   1   14.10    1.70
  -8 -18  -1    0.30    1.00
  -8 -18  -1   -0.60    1.10
   8  18   1   -0.20    1.10
   8  18   1    0.70    0.80
  -9 -18  -1   -1.50    1.20
   9  18   1    0.50    1.10
 -10 -18  -1    4.30    1.50
  10  18   1    6.30    1.40
 -11 -18  -1    0.20    1.40
  11  18   1    2.10    1.50
  11  18   1    3.70    1.30
   2 -19  -1    2.70    1.40
  -2  19   1   -0.70    1.10
   1 -19  -1    2.00    1.30
  -1  19   1   -0.70    1.10
   0 -19  -1   -0.20    1.20
   0  19   1   -0.80    1.00
  -1 -19  -1    1.60    1.30
   1  19   1    1.30    1.00
   1  19   1    1.20    1.00
  -2 -19  -1    5.70    0.90
  -2 -19  -1    7.40    1.50
   2  19   1    9.20    1.30
   2  19   1    8.80    1.40
  -3 -19  -1    1.20    1.20
  -3 -19  -1    0.80    0.80
   3  19   1    2.10    1.00
   3  19   1    1.80    1.10
  -4 -19  -1    0.50    1.10
  -4 -19  -1   -1.90    0.90
   4  19   1    1.80    1.10
   4  19   1    2.20    1.00
  -5 -19  -1    2.20    1.10
  -5 -19  -1    2.60    1.20
   5  19   1   -0.50    1.10
   5  19   1    1.90    1.00
  -6 -19  -1   -0.70    1.00
  -6 -19  -1    0.70    1.10
   6  19   1    0.70    0.90
   6  19   1   -0.50    1.10
  -7 -19  -1    0.70    1.10
  -7 -19  -1    0.50    1.10
   7  19   1    0.20    0.90
   7  19   1    1.00    1.20
  -8 -19  -1    0.40    1.20
   8  19   1    1.20    0.90
   8  19   1    1.90    1.30
  -9 -19  -1    3.10    1.40
   9  19   1    5.20    1.50
   9  19   1    5.10    1.10
 -10 -19  -1    0.70    1.40
  10  19   1    0.40    1.20
 -11 -19  -1   -0.30    1.40
  11  19   1    2.90    1.40
   1 -20  -1   -1.10    1.20
  -1  20   1   -0.80    1.10
   0 -20  -1   -0.30    1.30
   0  20   1   -0.70    1.00
  -1 -20  -1    2.00    1.40
   1  20   1   -0.30    1.10
  -2 -20  -1   -0.90    1.20
   2  20   1    0.80    1.00
   2  20   1   -1.50    0.90
  -3 -20  -1    3.50    1.40
  -3 -20  -1   -1.20    0.80
   3  20   1    1.90    1.20
   3  20   1    0.60    1.00
  -4 -20  -1   -1.00    0.90
  -4 -20  -1    0.40    1.20
   4  20   1    2.10    1.20
   4  20   1   -0.90    0.90
  -5 -20  -1    7.30    1.40
  -5 -20  -1    1.60    1.10
   5  20   1    6.70    1.40
   5  20   1    3.80    1.10
  -6 -20  -1    0.30    1.10
  -6 -20  -1   -2.00    1.00
   6  20   1    0.60    1.20
   6  20   1    1.10    1.00
  -7 -20  -1    0.10    1.20
  -7 -20  -1   -1.60    1.10
   7  20   1    0.10    1.20
   7  20   1    0.70    1.00
  -8 -20  -1   -1.90    1.20
   8  20   1   -0.10    0.90
   8  20   1    0.50    1.30
  -9 -20  -1    3.30    1.50
   9  20   1    3.90    1.40
   9  20   1    3.90    1.10
  -1 -21  -1    5.90    1.50
   1  21   1    1.60    1.20
  -2 -21  -1    1.70    1.40
   2  21   1    0.10    1.10
  -3 -21  -1    0.80    1.40
   3  21   1   -0.60    1.00
   3  21   1   -0.40    1.00
  -4 -21  -1    1.50    1.40
   4  21   1   -0.20    1.00
   4  21   1    1.10    1.20
  -5 -21  -1    2.20    1.30
  -5 -21  -1   -1.20    1.00
   5  21   1    0.10    1.00
   5  21   1    0.70    1.30
  -6 -21  -1    1.20    1.30
  -6 -21  -1   -2.00    1.10
   6  21   1    1.00    1.30
   6  21   1    0.10    0.90
  -7 -21  -1   -1.10    1.20
   7  21   1   -0.60    0.90
   7  21   1    1.30    1.30
  -8 -21  -1   -1.00    1.30
   8  21   1   -0.60    0.90
   8  21   1    0.90    1.40
   6  21  -2    0.50    1.10
   6  21  -2   -0.20    1.40
  -6 -21   2    0.40    1.40
  -6 -21   2   -2.50    1.20
   5  21  -2    1.10    1.10
   5  21  -2   -0.90    1.30
  -5 -21   2   -1.50    1.10
  -5 -21   2   -2.20    1.30
   4  21  -2   -0.80    1.30
   4  21  -2   -1.20    1.10
  -4 -21   2   -2.20    1.00
  -4 -21   2    3.10    1.60
   3  21  -2   -0.80    1.10
   3  21  -2    0.10    1.20
  -3 -21   2   -0.60    1.30
   2  21  -2    0.40    1.20
  -2 -21   2    0.40    1.30
   8  20  -2   11.60    1.50
   8  20  -2   13.40    1.90
  -8 -20   2    6.50    1.80
   7  20  -2   -0.50    1.00
   7  20  -2   -0.40    1.30
  -7 -20   2   -1.70    1.30
   6  20  -2    3.10    1.30
   6  20  -2   -0.60    1.00
  -6 -20   2   -0.70    1.20
  -6 -20   2   -1.20    1.20
   5  20  -2    0.80    1.00
   5  20  -2    1.70    1.30
  -5 -20   2   -0.20    1.10
  -5 -20   2    2.00    1.30
   4  20  -2   -0.90    1.10
   4  20  -2   -0.90    1.00
  -4 -20   2    0.70    1.00
  -4 -20   2   -1.50    1.10
   3  20  -2    0.40    1.10
   3  20  -2    0.60    1.20
  -3 -20   2    1.80    1.30
  -3 -20   2    0.20    1.00
   2  20  -2    0.40    1.10
   2  20  -2   -1.30    1.00
  -2 -20   2   -0.30    1.30
  -2 -20   2   -1.30    1.00
   1  20  -2    1.00    1.20
  -1 -20   2    0.80    1.30
   0  20  -2   -2.70    1.00
   0 -20   2    1.60    1.40
  10  19  -2    0.00    1.30
 -10 -19   2   -1.60    1.40
   9  19  -2    5.90    1.50
  -9 -19   2    2.50    1.60
   8  19  -2    2.20    1.30
   8  19  -2   -0.20    1.00
  -8 -19   2   -1.20    1.30
   7  19  -2    0.00    0.90
   7  19  -2    0.10    1.20
  -7 -19   2   -1.50    1.20
  -7 -19   2   -0.80    1.10
   6  19  -2    5.50    1.20
   6  19  -2    5.10    1.40
  -6 -19   2    3.10    1.30
  -6 -19   2    6.40    1.40
   5  19  -2   -0.30    1.10
   5  19  -2    0.60    0.90
  -5 -19   2    0.10    1.10
  -5 -19   2   -0.20    1.10
   4  19  -2    2.10    1.20
   4  19  -2    2.80    1.10
  -4 -19   2   -0.20    1.00
  -4 -19   2    1.40    1.20
   3  19  -2    3.50    1.20
   3  19  -2    2.50    1.10
  -3 -19   2    3.40    1.10
  -3 -19   2    5.20    1.40
   2  19  -2    0.50    1.00
   2  19  -2    1.40    1.10
  -2 -19   2   -0.40    0.80
  -2 -19   2    0.70    1.30
   1  19  -2    2.70    1.20
   1  19  -2    2.30    1.10
  -1 -19   2    1.90    1.30
  -1 -19   2    3.70    0.90
   0  19  -2    0.20    1.10
   0 -19   2    0.20    1.30
  -1  19  -2   -0.40    1.10
   1 -19   2    1.00    1.30
  -2  19  -2   -1.50    1.10
   2 -19   2   -0.70    1.20
  11  18  -2    0.50    1.40
  11  18  -2    0.00    1.20
 -11 -18   2   -3.10    1.30
  10  18  -2    1.80    1.30
 -10 -18   2   -2.10    1.30
   9  18  -2   -1.50    1.10
  -9 -18   2   -2.30    1.30
   8  18  -2   -0.20    0.90
   8  18  -2   -1.20    1.10
  -8 -18   2   -3.70    1.10
   7  18  -2    7.20    1.20
   7  18  -2    7.50    1.40
  -7 -18   2    4.50    1.40
  -7 -18   2    6.90    1.40
   6  18  -2    2.00    1.20
   6  18  -2    2.90    1.00
  -6 -18   2    1.30    1.20
  -6 -18   2    4.20    1.30
   5  18  -2   -1.50    0.90
   5  18  -2   -1.10    0.90
  -5 -18   2   -1.10    1.00
  -5 -18   2   -2.00    1.00
   4  18  -2   -0.20    0.90
   4  18  -2   -1.10    0.90
  -4 -18   2   -0.50    0.90
  -4 -18   2    0.00    1.00
   3  18  -2   -0.50    1.00
   3  18  -2   -0.30    0.90
  -3 -18   2   -0.10    0.90
  -3 -18   2    1.00    1.20
   2  18  -2   -0.80    1.00
   2  18  -2    0.70    1.00
  -2 -18   2   -0.80    1.10
  -2 -18   2   -0.50    0.80
   1  18  -2    0.00    1.00
   1  18  -2   -0.80    0.90
  -1 -18   2   -1.00    1.10
  -1 -18   2   -0.20    0.70
   0  18  -2   -0.80    0.90
   0  18  -2    0.40    1.00
   0 -18   2    1.40    0.70
   0 -18   2   -1.40    1.10
  -1  18  -2    7.20    1.40
   1 -18   2    5.10    1.40
  -2  18  -2   -0.40    1.10
   2 -18   2    2.60    1.30
  -3  18  -2    2.50    1.30
   3 -18   2    3.30    1.30
  -4  18  -2    7.10    1.60
   4 -18   2    8.50    1.60
  11  17  -2   -1.10    1.30
  11  17  -2    1.50    1.20
 -11 -17   2   -2.20    1.30
  10  17  -2    1.80    1.20
 -10 -17   2    0.50    1.40
   9  17  -2    0.90    1.10
  -9 -17   2   -0.20    1.20
   8  17  -2    1.30    1.10
   8  17  -2    2.20    0.90
  -8 -17   2    0.20    1.20
  -8 -17   2   -0.50    1.20
   7  17  -2    5.10    1.20
   7  17  -2    6.10    1.10
  -7 -17   2    4.90    1.20
  -7 -17   2    4.40    1.40
   6  17  -2   11.00    1.30
   6  17  -2    9.20    1.50
  -6 -17   2    7.60    1.40
  -6 -17   2   11.00    1.40
   5  17  -2    9.10    1.30
   5  17  -2    5.90    1.20
  -5 -17   2    8.70    1.40
  -5 -17   2    7.00    1.30
   4  17  -2    0.00    0.80
   4  17  -2    0.90    1.00
  -4 -17   2    0.30    1.10
  -4 -17   2   -1.00    0.90
   3  17  -2   -0.70    1.00
   3  17  -2   -0.20    0.90
  -3 -17   2   -0.50    1.10
  -3 -17   2    0.00    0.90
   2  17  -2   -1.40    0.90
   2  17  -2   -1.30    0.90
  -2 -17   2   -0.70    0.80
  -2 -17   2   -2.40    1.00
   1  17  -2    5.80    1.20
   1  17  -2    4.70    1.10
  -1 -17   2    7.10    1.00
  -1 -17   2    5.80    1.40
   0  17  -2    6.00    1.20
   0  17  -2    5.90    1.20
   0 -17   2    4.90    0.80
   0 -17   2    5.10    1.40
  -1  17  -2    1.10    1.10
   1 -17   2    2.60    0.60
   1 -17   2    2.50    1.20
  -2  17  -2   -2.00    0.90
   2 -17   2    0.00    1.10
  -3  17  -2    0.50    1.10
   3 -17   2    2.40    1.20
  -4  17  -2    0.20    1.20
   4 -17   2    0.80    1.10
  -5  17  -2    1.60    1.30
   5 -17   2    2.60    1.30
  12  16  -2    2.50    1.20
  12  16  -2    1.90    1.50
 -12 -16   2    3.00    1.60
  11  16  -2    3.20    1.20
  11  16  -2    5.40    1.60
 -11 -16   2    2.90    1.50
  10  16  -2   -0.10    1.00
 -10 -16   2   -0.60    1.30
   9  16  -2    2.10    1.10
  -9 -16   2    0.40    1.20
   8  16  -2   -0.10    1.00
  -8 -16   2   -1.30    1.10
  -8 -16   2    1.10    1.10
   7  16  -2    0.20    1.00
   7  16  -2    1.40    0.90
  -7 -16   2    1.20    1.10
  -7 -16   2    2.60    1.10
   6  16  -2   -0.30    0.80
   6  16  -2   -0.80    0.90
  -6 -16   2    0.70    1.00
  -6 -16   2    0.90    1.10
   5  16  -2    0.80    0.80
   5  16  -2    0.10    0.90
  -5 -16   2   -0.60    0.90
  -5 -16   2    0.10    0.90
   4  16  -2    8.40    1.10
   4  16  -2    5.90    1.20
  -4 -16   2    7.20    1.20
  -4 -16   2    8.40    1.30
   3  16  -2    3.60    1.10
   3  16  -2    3.00    1.00
  -3 -16   2    1.80    0.90
  -3 -16   2    2.00    1.10
   2  16  -2    0.00    0.80
   2  16  -2   -1.10    0.90
  -2 -16   2    0.60    0.80
  -2 -16   2    0.20    1.10
   1  16  -2    5.70    1.20
   1  16  -2    7.10    1.20
  -1 -16   2    4.60    0.90
  -1 -16   2    2.50    1.20
   0  16  -2    3.10    1.00
   0  16  -2    2.60    1.10
   0 -16   2    1.70    0.70
   0 -16   2    2.00    1.10
  -1  16  -2    6.50    1.20
  -1  16  -2    7.10    1.20
   1 -16   2    7.10    0.80
   1 -16   2    5.00    1.30
  -2  16  -2    2.40    1.00
   2 -16   2    1.70    1.10
  -3  16  -2    1.10    1.10
   3 -16   2    2.20    1.10
  -4  16  -2    1.30    1.20
   4 -16   2    3.20    1.20
  -5  16  -2    0.70    1.10
   5 -16   2    1.80    1.20
  -6  16  -2   -0.70    1.10
   6 -16   2    0.30    1.20
  13  15  -2   -0.50    1.50
  13  15  -2    3.00    1.20
 -13 -15   2    0.20    1.50
  12  15  -2   -2.10    1.20
  12  15  -2    0.20    1.00
 -12 -15   2   -2.50    1.30
  11  15  -2    2.30    1.10
  11  15  -2    1.50    1.40
 -11 -15   2    2.00    1.40
  10  15  -2    6.70    1.50
  10  15  -2    8.00    1.30
 -10 -15   2    4.40    1.40
   9  15  -2   12.30    1.50
  -9 -15   2   12.30    1.70
   8  15  -2    5.30    1.20
  -8 -15   2    6.40    1.20
  -8 -15   2    3.70    1.20
   7  15  -2    3.90    0.90
   7  15  -2    2.20    1.00
  -7 -15   2    3.50    1.10
  -7 -15   2    3.30    1.20
   6  15  -2    7.00    1.10
   6  15  -2    4.00    1.00
  -6 -15   2    6.00    1.10
  -6 -15   2    6.60    1.20
   5  15  -2   23.30    1.70
   5  15  -2   24.30    2.10
  -5 -15   2   22.50    2.10
  -5 -15   2   24.70    2.00
   4  15  -2    0.50    0.80
   4  15  -2   -1.30    0.80
  -4 -15   2   -2.20    0.80
  -4 -15   2   -0.50    0.80
   3  15  -2    1.10    0.80
   3  15  -2    0.70    0.90
  -3 -15   2    1.40    0.90
  -3 -15   2    1.60    1.00
   2  15  -2   26.50    1.90
   2  15  -2   26.00    1.90
  -2 -15   2   23.60    2.20
  -2 -15   2   25.80    1.80
   1  15  -2    1.20    0.80
   1  15  -2    0.40    0.90
   1  15  -2   -0.30    0.60
  -1 -15   2   -0.20    0.70
  -1 -15   2    0.00    0.90
   0  15  -2    0.60    0.90
   0  15  -2    1.10    0.80
   0  15  -2    0.60    0.60
   0 -15   2    0.00    0.60
   0 -15   2   -0.60    1.00
  -1  15  -2    7.80    1.20
  -1  15  -2   11.20    1.40
   1 -15   2   11.20    1.10
   1 -15   2    8.10    1.40
  -2  15  -2   -0.70    0.80
  -2  15  -2   -0.30    0.90
   2 -15   2   -1.20    0.90
  -3  15  -2    8.10    1.30
   3 -15   2    9.30    1.40
  -4  15  -2    0.70    1.00
   4 -15   2    0.80    1.00
  -5  15  -2    0.60    1.10
   5 -15   2    3.00    1.10
  -6  15  -2    0.30    1.10
   6 -15   2    1.30    1.10
  -7  15  -2    2.50    1.30
   7 -15   2    1.40    1.10
  13  14  -2    2.70    1.40
  13  14  -2   -1.10    1.00
 -13 -14   2    1.50    1.50
  12  14  -2    1.50    1.00
  12  14  -2    0.80    1.30
 -12 -14   2    1.40    1.40
  11  14  -2    5.00    1.20
  11  14  -2    7.40    1.60
 -11 -14   2    4.60    1.50
  10  14  -2    3.60    1.30
  10  14  -2    3.40    1.10
 -10 -14   2    1.90    1.30
   9  14  -2    0.00    0.90
  -9 -14   2    0.10    1.10
   8  14  -2    4.60    1.10
  -8 -14   2    3.30    1.20
  -8 -14   2    4.50    1.00
   7  14  -2    3.50    1.00
   7  14  -2    2.90    0.80
  -7 -14   2    3.40    1.00
  -7 -14   2    2.20    1.10
   6  14  -2    2.40    1.00
   6  14  -2    2.30    0.80
  -6 -14   2    2.80    1.00
  -6 -14   2    3.60    1.00
   5  14  -2   11.40    1.10
   5  14  -2   12.40    1.30
  -5 -14   2    7.40    1.10
  -5 -14   2    7.80    1.20
   4  14  -2    1.10    0.80
   4  14  -2    1.60    0.80
  -4 -14   2    1.10    0.90
  -4 -14   2    1.40    0.90
   3  14  -2    4.60    0.90
   3  14  -2    4.00    1.00
  -3 -14   2    3.90    0.90
  -3 -14   2    6.40    1.10
   2  14  -2   51.19    2.80
   2  14  -2   46.20    2.30
   2  14  -2   48.80    2.40
  -2 -14   2   50.99    2.60
  -2 -14   2   50.79    2.30
   1  14  -2   11.10    1.20
   1  14  -2   10.30    1.00
   1  14  -2   13.00    1.30
  -1 -14   2   12.50    1.40
  -1 -14   2   10.30    1.00
   0  14  -2  126.09    4.20
   0  14  -2  128.59    4.50
   0  14  -2  125.69    4.50
   0 -14   2  131.49    4.70
   0 -14   2  129.79    4.30
  -1  14  -2   -0.50    0.70
  -1  14  -2   -0.50    0.50
  -1  14  -2    0.20    0.80
   1 -14   2   -0.30    0.90
   1 -14   2    0.30    0.60
  -2  14  -2   45.50    2.40
  -2  14  -2   42.20    2.30
  -2  14  -2   44.50    1.90
   2 -14   2   44.90    2.60
   2 -14   2   44.80    2.40
  -3  14  -2    0.90    0.80
  -3  14  -2   -0.30    0.80
   3 -14   2   -1.10    0.90
  -4  14  -2    8.60    1.30
   4 -14   2    9.50    1.30
  -5  14  -2    0.80    1.00
   5 -14   2    1.40    0.90
  -6  14  -2    0.30    1.10
   6 -14   2    0.30    1.00
  -7  14  -2    2.10    1.20
   7 -14   2    2.40    1.10
  -8  14  -2    2.50    1.30
   8 -14   2    2.80    1.10
  13  13  -2    2.30    1.00
  13  13  -2    1.30    1.40
 -13 -13   2    0.90    1.40
  12  13  -2    0.40    1.00
  12  13  -2    2.00    1.40
 -12 -13   2   -0.40    1.30
  11  13  -2    5.90    1.10
  11  13  -2    4.80    1.50
 -11 -13   2    6.20    1.50
  10  13  -2    6.10    1.40
  10  13  -2    5.80    1.10
 -10 -13   2    4.70    1.30
   9  13  -2   -0.50    0.80
  -9 -13   2   -0.50    0.70
  -9 -13   2    0.00    1.00
   8  13  -2   12.20    1.30
   8  13  -2   13.10    1.20
  -8 -13   2   11.10    1.50
  -8 -13   2   14.90    1.30
   7  13  -2    2.50    0.80
   7  13  -2    4.00    0.90
   7  13  -2    5.50    1.00
  -7 -13   2    3.60    0.90
  -7 -13   2    3.80    1.10
   6  13  -2   12.20    1.20
   6  13  -2    8.80    1.10
  -6 -13   2   10.40    1.30
  -6 -13   2   10.40    1.20
   5  13  -2    0.00    0.80
   5  13  -2    1.10    0.70
  -5 -13   2   -0.30    0.80
  -5 -13   2    0.90    0.80
   4  13  -2    8.00    1.00
   4  13  -2    7.70    1.00
  -4 -13   2    7.20    1.10
  -4 -13   2    5.80    1.00
   3  13  -2    6.20    1.00
   3  13  -2    6.60    0.90
  -3 -13   2    4.40    0.90
  -3 -13   2    4.50    0.90
   2  13  -2   75.29    2.90
   2  13  -2   75.19    3.00
   2  13  -2   73.69    2.90
  -2 -13   2   77.39    2.90
  -2 -13   2   76.89    3.10
   1  13  -2    8.00    1.00
   1  13  -2    6.80    1.00
   1  13  -2    7.30    0.80
  -1 -13   2    6.50    0.90
  -1 -13   2    5.60    1.00
   0  13  -2  125.69    4.40
   0  13  -2  127.29    4.20
   0  13  -2  134.09    4.50
   0 -13   2  131.59    4.20
   0 -13   2  126.99    4.60
  -1  13  -2    3.90    0.60
  -1  13  -2    4.20    0.90
  -1  13  -2    4.30    1.00
   1 -13   2    4.10    0.70
   1 -13   2    5.20    1.00
   1 -13   2    4.80    0.90
  -2  13  -2   78.29    3.10
  -2  13  -2   75.79    2.70
  -2  13  -2   75.49    3.20
   2 -13   2   75.89    3.10
   2 -13   2   78.59    3.30
  -3  13  -2   12.50    1.40
  -3  13  -2   12.30    1.10
  -3  13  -2   13.40    1.20
   3 -13   2   11.00    1.30
   3 -13   2   12.60    1.30
  -4  13  -2    0.10    0.80
   4 -13   2   -0.70    0.80
  -5  13  -2   -1.10    0.90
   5 -13   2   -0.80    0.80
  -6  13  -2   -1.00    0.90
   6 -13   2    0.00    0.90
  -7  13  -2    0.20    1.00
   7 -13   2    0.70    0.90
  -8  13  -2    1.30    1.20
   8 -13   2   -0.10    0.90
  14  12  -2   -0.40    0.90
  14  12  -2    0.40    1.40
 -14 -12   2   -1.20    1.40
  13  12  -2    0.20    1.30
  13  12  -2    1.90    1.00
 -13 -12   2   -0.50    1.40
  12  12  -2    1.60    1.30
  12  12  -2   -0.20    0.90
 -12 -12   2    0.40    1.20
  11  12  -2    4.50    1.00
  11  12  -2    5.40    1.40
 -11 -12   2    3.20    1.30
  10  12  -2    2.60    1.20
  10  12  -2    1.90    0.80
 -10 -12   2    1.40    1.20
   9  12  -2    3.90    0.90
   9  12  -2    6.30    1.30
   9  12  -2    4.30    0.90
  -9 -12   2    3.80    1.10
  -9 -12   2    4.50    0.80
   8  12  -2    6.30    1.00
   8  12  -2    6.50    0.90
  -8 -12   2    3.80    1.20
  -8 -12   2    8.30    1.00
   7  12  -2   43.30    2.20
   7  12  -2   41.50    2.10
  -7 -12   2   43.40    2.20
  -7 -12   2   38.30    2.40
   6  12  -2   15.60    1.30
   6  12  -2   14.60    1.40
   6  12  -2   11.70    1.20
  -6 -12   2   15.60    1.30
  -6 -12   2   13.00    1.30
   5  12  -2    6.20    1.00
   5  12  -2    7.20    0.90
   5  12  -2    4.60    0.80
  -5 -12   2    5.50    1.00
  -5 -12   2    4.60    0.90
   4  12  -2   12.40    1.20
   4  12  -2   14.80    1.30
  -4 -12   2   10.80    1.10
  -4 -12   2   12.20    1.20
   3  12  -2   40.80    2.00
   3  12  -2   37.40    1.90
   3  12  -2   38.50    2.10
  -3 -12   2   40.80    2.10
  -3 -12   2   37.60    2.00
   2  12  -2   11.60    1.20
   2  12  -2   12.60    1.10
   2  12  -2    9.00    1.00
  -2 -12   2   10.80    1.00
  -2 -12   2   12.80    1.20
   1  12  -2    6.80    0.80
   1  12  -2    6.40    0.90
   1  12  -2    6.30    0.80
  -1 -12   2    6.20    0.90
  -1 -12   2    6.20    0.80
   0  12  -2    3.30    0.60
   0  12  -2    2.80    0.80
   0  12  -2    3.70    0.70
   0 -12   2    5.70    1.00
   0 -12   2    4.50    0.80
   0 -12   2    2.80    0.60
  -1  12  -2    2.60    0.60
  -1  12  -2    3.10    0.70
  -1  12  -2    3.20    0.90
   1 -12   2    2.40    0.80
   1 -12   2    2.70    0.60
   1 -12   2    3.70    0.80
  -2  12  -2   25.90    1.40
  -2  12  -2   28.50    1.80
  -2  12  -2   27.70    1.70
   2 -12   2   28.30    1.90
   2 -12   2   27.60    1.70
  -3  12  -2    0.40    0.80
  -3  12  -2   -0.10    0.50
  -3  12  -2   -0.90    0.60
   3 -12   2   -0.70    0.80
   3 -12   2    0.00    0.60
  -4  12  -2    5.70    0.80
  -4  12  -2    4.10    0.60
  -4  12  -2    5.20    1.10
   4 -12   2    4.10    0.90
   4 -12   2    4.70    0.90
  -5  12  -2    1.60    0.90
   5 -12   2    2.20    0.90
  -6  12  -2    1.90    1.00
   6 -12   2    0.80    0.80
  -7  12  -2    2.40    1.10
   7 -12   2    0.90    0.90
  -8  12  -2    5.60    1.30
   8 -12   2    3.60    1.00
  -9  12  -2   -1.30    1.10
   9 -12   2    1.00    0.90
  14  11  -2    0.50    0.90
  14  11  -2    0.90    1.40
 -14 -11   2    0.30    1.50
  13  11  -2    3.00    1.40
  13  11  -2    0.90    0.90
 -13 -11   2   -0.10    1.30
  12  11  -2    1.40    0.90
  12  11  -2    2.00    1.30
 -12 -11   2    1.00    1.30
  11  11  -2    4.20    0.90
  11  11  -2    5.00    1.40
 -11 -11   2    3.40    1.20
  10  11  -2   -0.10    1.00
  10  11  -2    1.90    0.80
 -10 -11   2    0.60    1.10
   9  11  -2    0.80    0.90
   9  11  -2    0.30    0.70
   9  11  -2   -0.50    0.60
  -9 -11   2   -0.10    1.00
  -9 -11   2   -0.20    0.60
   8  11  -2  135.19    4.50
   8  11  -2  132.39    4.50
  -8 -11   2  130.99    4.90
  -8 -11   2  125.49    4.40
   7  11  -2   15.50    1.30
   7  11  -2   12.90    1.20
  -7 -11   2   14.50    1.40
  -7 -11   2   12.90    1.40
   6  11  -2   11.40    1.10
   6  11  -2   13.90    1.30
   6  11  -2   13.10    1.20
  -6 -11   2   10.00    1.10
  -6 -11   2   13.00    1.10
   5  11  -2    0.70    0.70
   5  11  -2    0.90    0.60
   5  11  -2    2.10    0.70
  -5 -11   2    2.20    0.70
  -5 -11   2    1.70    0.80
   4  11  -2   11.90    1.10
   4  11  -2   10.30    0.90
   4  11  -2   12.60    1.00
  -4 -11   2   11.80    1.10
  -4 -11   2    9.60    1.00
   3  11  -2   34.60    1.80
   3  11  -2   33.50    1.70
   3  11  -2   37.20    1.70
  -3 -11   2   34.50    1.80
  -3 -11   2   37.90    1.90
   2  11  -2   32.40    1.60
   2  11  -2   32.70    1.70
   2  11  -2   33.10    1.60
  -2 -11   2   33.30    1.80
  -2 -11   2   33.90    1.70
   1  11  -2    5.20    0.60
   1  11  -2    6.00    0.80
   1  11  -2    6.00    0.80
  -1 -11   2    5.00    0.70
  -1 -11   2    6.30    0.90
  -1 -11   2    4.60    0.70
   0  11  -2   13.70    1.30
   0  11  -2   13.40    1.00
   0  11  -2   12.90    1.20
   0 -11   2   15.00    1.30
   0 -11   2   13.60    1.20
   0 -11   2   14.50    1.40
  -1  11  -2    6.60    0.60
  -1  11  -2    6.50    0.80
  -1  11  -2    3.80    0.80
   1 -11   2    6.50    0.70
   1 -11   2    7.70    1.00
   1 -11   2    7.10    0.90
  -2  11  -2    5.80    0.80
  -2  11  -2    4.80    0.90
  -2  11  -2    4.80    0.60
   2 -11   2    7.00    0.90
   2 -11   2    5.30    0.80
  -3  11  -2  105.19    3.80
  -3  11  -2  105.49    3.60
  -3  11  -2  106.39    3.40
   3 -11   2  103.59    3.80
   3 -11   2  107.29    3.70
  -4  11  -2   73.69    2.60
  -4  11  -2   70.29    3.10
  -4  11  -2   75.99    2.80
   4 -11   2   76.99    2.90
   4 -11   2   76.79    3.00
  -5  11  -2    2.50    0.60
  -5  11  -2    3.40    0.70
  -5  11  -2    2.00    1.00
   5 -11   2    3.10    0.70
   5 -11   2    2.20    0.80
  -6  11  -2    2.90    1.00
   6 -11   2    4.60    0.90
  -7  11  -2   10.30    1.40
   7 -11   2   10.60    1.20
  -8  11  -2    1.10    1.10
   8 -11   2    0.20    0.80
  -9  11  -2    0.90    1.10
   9 -11   2    1.50    0.90
 -10  11  -2    0.10    1.20
  10 -11   2   -0.60    0.80
  14  10  -2    1.50    0.90
  14  10  -2    0.10    1.40
 -14 -10   2   -1.60    1.30
  13  10  -2    3.70    1.40
  13  10  -2    1.90    0.90
 -13 -10   2    0.00    1.30
  12  10  -2    1.50    1.30
  12  10  -2    0.50    0.80
 -12 -10   2   -0.50    1.20
  11  10  -2    0.40    1.10
  11  10  -2    1.70    0.80
 -11 -10   2    1.80    1.10
  10  10  -2   -2.30    0.90
  10  10  -2    0.20    0.70
  10  10  -2    0.10    0.50
 -10 -10   2    0.00    1.00
   9  10  -2    8.30    1.30
   9  10  -2    7.10    0.90
   9  10  -2    6.90    0.80
  -9 -10   2    3.90    1.00
  -9 -10   2    7.20    0.80
   8  10  -2    3.30    0.80
   8  10  -2    3.00    0.90
   8  10  -2    4.30    0.70
  -8 -10   2    4.10    1.10
  -8 -10   2    3.90    0.70
   7  10  -2   40.90    2.00
   7  10  -2   41.20    1.90
  -7 -10   2   38.00    2.30
  -7 -10   2   40.70    1.90
   6  10  -2    3.40    0.70
   6  10  -2    4.40    0.70
   6  10  -2    4.50    0.80
  -6 -10   2    3.40    0.90
  -6 -10   2    4.90    0.80
   5  10  -2    3.70    0.70
   5  10  -2    3.40    0.80
   5  10  -2    4.60    0.70
  -5 -10   2    4.20    0.80
  -5 -10   2    4.20    0.70
  -5 -10   2    3.70    0.90
   4  10  -2  230.68    6.90
   4  10  -2  221.08    6.70
   4  10  -2  236.78    6.90
   4  10  -2  218.68    6.90
  -4 -10   2  225.98    6.70
  -4 -10   2  226.58    6.90
  -4 -10   2  219.28    7.00
   3  10  -2   20.30    1.40
   3  10  -2   20.00    1.30
   3  10  -2   20.30    1.20
   3  10  -2   19.90    1.30
  -3 -10   2   19.60    1.40
  -3 -10   2   21.10    1.40
  -3 -10   2   20.80    1.20
   2  10  -2    0.20    0.50
   2  10  -2    0.50    0.40
   2  10  -2    0.10    0.60
   2  10  -2    1.40    0.60
  -2 -10   2    0.10    0.50
  -2 -10   2    0.50    0.50
  -2 -10   2    0.10    0.40
  -2 -10   2    1.10    0.60
   1  10  -2   20.40    1.30
   1  10  -2   20.00    1.10
   1  10  -2   21.00    1.30
  -1 -10   2   19.60    1.20
  -1 -10   2   19.90    1.40
  -1 -10   2   19.30    1.30
   0  10  -2   14.10    1.20
   0  10  -2   15.10    1.00
   0  10  -2   16.30    1.20
   0 -10   2   16.60    1.30
   0 -10   2   16.00    1.20
   0 -10   2   15.90    1.10
  -1  10  -2   43.30    2.00
  -1  10  -2   47.80    2.00
  -1  10  -2   47.70    1.80
   1 -10   2   47.30    2.20
   1 -10   2   48.90    1.90
   1 -10   2   48.30    2.10
  -2  10  -2    9.40    0.90
  -2  10  -2   10.30    1.00
  -2  10  -2    9.40    0.90
   2 -10   2   10.60    1.00
   2 -10   2    8.50    0.80
  -3  10  -2   13.10    1.00
  -3  10  -2   14.40    1.20
  -3  10  -2   13.20    1.20
   3 -10   2   12.80    1.10
   3 -10   2   12.90    1.20
  -4  10  -2   82.79    2.90
  -4  10  -2   82.09    3.20
  -4  10  -2   81.59    2.80
   4 -10   2   83.29    3.10
   4 -10   2   84.39    3.10
  -5  10  -2   44.80    1.80
  -5  10  -2   42.20    2.40
  -5  10  -2   43.20    1.80
   5 -10   2   45.20    2.00
   5 -10   2   45.60    2.20
  -6  10  -2   11.70    1.10
  -6  10  -2   15.20    1.40
  -6  10  -2   15.80    1.20
   6 -10   2   13.50    1.20
   6 -10   2   10.30    1.00
  -7  10  -2    6.30    1.20
   7 -10   2    6.20    0.90
  -8  10  -2    0.20    1.00
   8 -10   2   -0.70    0.70
  -9  10  -2    0.00    1.00
   9 -10   2    0.30    0.70
 -10  10  -2    3.90    1.20
  10 -10   2    2.00    0.90
  14   9  -2    0.90    1.40
  14   9  -2    0.50    0.80
 -14  -9   2    0.50    1.40
  13   9  -2    1.00    1.30
  13   9  -2    1.60    0.80
 -13  -9   2    0.50    1.30
  12   9  -2    0.50    0.80
  12   9  -2    1.10    1.20
 -12  -9   2   -0.40    1.10
  11   9  -2    7.10    1.40
  11   9  -2    6.00    0.90
 -11  -9   2    4.70    1.40
  10   9  -2    2.80    0.80
  10   9  -2    0.70    1.10
  10   9  -2    1.10    0.50
 -10  -9   2    1.70    0.60
 -10  -9   2    1.60    1.10
   9   9  -2   -0.70    0.60
   9   9  -2   -0.20    0.90
   9   9  -2    0.20    0.50
  -9  -9   2   -0.30    0.90
  -9  -9   2    0.30    0.50
   8   9  -2   48.20    2.10
   8   9  -2   47.50    2.40
   8   9  -2   48.00    2.00
  -8  -9   2   47.70    2.00
  -8  -9   2   46.20    2.50
   7   9  -2    2.50    0.60
   7   9  -2    2.70    0.60
  -7  -9   2    2.60    0.60
  -7  -9   2    2.80    0.90
   6   9  -2    1.20    0.60
   6   9  -2    0.80    0.50
  -6  -9   2    0.30    0.50
  -6  -9   2    0.10    0.70
  -6  -9   2    0.80    0.50
   5   9  -2   -0.40    0.50
   5   9  -2   -0.70    0.40
   5   9  -2   -0.40    0.50
  -5  -9   2   -0.30    0.60
  -5  -9   2   -0.80    0.40
  -5  -9   2    0.20    0.50
   4   9  -2   40.00    1.80
   4   9  -2   39.10    1.70
   4   9  -2   39.20    1.70
   4   9  -2   39.00    1.80
  -4  -9   2   36.70    1.80
  -4  -9   2   38.80    1.90
  -4  -9   2   37.60    1.60
   3   9  -2   29.00    1.50
   3   9  -2   28.60    1.50
   3   9  -2   27.80    1.40
   3   9  -2   29.20    1.50
  -3  -9   2   29.80    1.60
  -3  -9   2   33.80    1.80
  -3  -9   2   30.50    1.40
  -3  -9   2   31.10    1.60
   2   9  -2  276.37    8.40
   2   9  -2  290.67    8.40
   2   9  -2  284.07    8.40
   2   9  -2  282.27    8.30
  -2  -9   2  287.17    8.40
  -2  -9   2  287.87    8.30
  -2  -9   2  279.37    8.40
  -2  -9   2  296.07    8.50
   1   9  -2   67.69    2.50
   1   9  -2   68.99    2.50
   1   9  -2   69.79    2.50
   1   9  -2   70.99    2.60
  -1  -9   2   70.79    2.40
  -1  -9   2   70.59    2.60
  -1  -9   2   71.49    2.60
  -1  -9   2   70.29    2.50
   0   9  -2   18.50    1.20
   0   9  -2   20.20    1.10
   0   9  -2   20.20    1.20
   0  -9   2   20.80    1.30
   0  -9   2   21.10    1.10
   0  -9   2   20.40    1.20
   0  -9   2   20.40    1.20
  -1   9  -2   11.10    0.80
  -1   9  -2   10.60    0.90
  -1   9  -2   10.80    0.90
   1  -9   2    9.40    0.90
   1  -9   2   11.20    0.90
   1  -9   2   12.20    1.00
  -2   9  -2    1.80    0.40
  -2   9  -2    2.40    0.60
  -2   9  -2    0.80    0.60
   2  -9   2    2.60    0.70
   2  -9   2    1.80    0.60
  -3   9  -2   -0.10    0.60
  -3   9  -2   -0.10    0.50
  -3   9  -2   -0.10    0.40
   3  -9   2   -0.10    0.50
   3  -9   2   -0.90    0.50
  -4   9  -2   39.80    1.70
  -4   9  -2   40.20    2.00
  -4   9  -2   40.90    1.70
   4  -9   2   39.00    1.90
   4  -9   2   43.40    1.90
  -5   9  -2  219.88    6.70
  -5   9  -2  208.18    6.30
  -5   9  -2  214.08    6.30
   5  -9   2  202.68    6.40
   5  -9   2  212.88    6.50
  -6   9  -2   -0.20    0.50
  -6   9  -2   -0.80    0.80
  -6   9  -2    0.00    0.40
   6  -9   2    0.40    0.20
   6  -9   2    0.10    0.60
  -7   9  -2    2.80    1.00
  -7   9  -2    2.80    0.60
   7  -9   2    2.80    0.60
   7  -9   2    3.50    0.80
  -8   9  -2   -0.30    0.90
   8  -9   2    0.40    0.70
  -9   9  -2    7.70    1.30
   9  -9   2    6.60    0.90
 -10   9  -2   -0.70    1.00
  10  -9   2    1.20    0.70
 -11   9  -2   -1.30    1.10
  11  -9   2    1.30    0.70
  14   8  -2    1.90    1.40
  14   8  -2   -0.60    0.70
 -14  -8   2    0.50    1.30
  13   8  -2    0.10    0.70
  13   8  -2   -0.20    1.20
 -13  -8   2   -0.10    1.20
  12   8  -2    0.50    1.20
  12   8  -2    3.30    0.80
 -12  -8   2    0.00    1.10
  11   8  -2    9.30    0.90
  11   8  -2    9.00    1.00
  11   8  -2    9.50    1.50
 -11  -8   2    8.60    1.40
  10   8  -2    1.40    0.70
  10   8  -2    1.30    0.50
  10   8  -2    0.60    1.00
 -10  -8   2    1.60    0.50
 -10  -8   2    0.90    1.10
   9   8  -2    1.70    0.60
   9   8  -2    0.90    0.30
   9   8  -2    2.20    0.90
  -9  -8   2    0.20    0.90
  -9  -8   2    1.40    0.50
   8   8  -2   45.90    1.90
   8   8  -2   45.30    2.00
   8   8  -2   46.70    2.30
  -8  -8   2   45.90    1.80
  -8  -8   2   47.30    2.50
   7   8  -2   -0.60    0.70
   7   8  -2    0.60    0.40
   7   8  -2   -0.10    0.50
  -7  -8   2    0.00    0.50
  -7  -8   2   -0.50    0.40
  -7  -8   2    1.00    0.70
   6   8  -2  100.49    3.30
   6   8  -2   96.39    3.30
  -6  -8   2   98.49    3.30
  -6  -8   2  103.69    3.30
  -6  -8   2   99.79    3.70
   5   8  -2   49.90    2.20
   5   8  -2   48.80    2.00
   5   8  -2   48.50    2.00
   5   8  -2   49.99    2.00
  -5  -8   2   49.60    2.00
  -5  -8   2   49.20    1.90
  -5  -8   2   49.30    2.20
   4   8  -2  225.48    6.80
   4   8  -2  231.98    6.70
   4   8  -2  222.28    6.70
   4   8  -2  223.58    6.60
  -4  -8   2  226.98    6.80
  -4  -8   2  210.78    6.70
  -4  -8   2  226.78    6.60
   3   8  -2   42.60    1.70
   3   8  -2   43.50    1.80
   3   8  -2   43.80    1.80
   3   8  -2   42.00    1.80
  -3  -8   2   43.70    1.80
  -3  -8   2   43.90    1.90
  -3  -8   2   45.10    1.70
   2   8  -2   92.49    3.10
   2   8  -2   98.09    3.10
   2   8  -2   91.49    3.00
   2   8  -2   86.49    3.10
  -2  -8   2   93.49    3.00
  -2  -8   2   89.99    3.10
  -2  -8   2   96.89    3.10
  -2  -8   2   92.29    3.10
   1   8  -2   77.29    2.70
   1   8  -2   73.99    2.60
   1   8  -2   75.99    2.60
   1   8  -2   78.19    2.70
  -1  -8   2   77.79    2.60
  -1  -8   2   77.79    2.70
  -1  -8   2   76.79    2.60
  -1  -8   2   75.49    2.70
   0   8  -2  131.79    4.30
   0   8  -2  136.29    4.20
   0   8  -2  138.49    4.30
   0   8  -2  136.59    4.20
   0  -8   2  138.79    4.20
   0  -8   2  135.69    4.20
   0  -8   2  137.89    4.30
   0  -8   2  137.89    4.30
  -1   8  -2   68.69    2.50
  -1   8  -2   70.89    2.50
  -1   8  -2   75.19    2.40
   1  -8   2   75.49    2.60
   1  -8   2   74.39    2.50
   1  -8   2   71.49    2.40
   1  -8   2   76.49    2.60
  -2   8  -2   73.59    2.70
  -2   8  -2   74.19    2.50
  -2   8  -2   74.59    2.60
   2  -8   2   80.59    2.70
   2  -8   2   74.99    2.70
   2  -8   2   75.39    2.60
  -3   8  -2   14.80    1.00
  -3   8  -2   14.30    1.20
  -3   8  -2   15.20    1.00
   3  -8   2   15.30    1.20
   3  -8   2   15.20    1.10
  -4   8  -2   -1.10    0.50
  -4   8  -2    0.10    0.40
  -4   8  -2    0.50    0.40
   4  -8   2   -0.50    0.50
   4  -8   2   -0.30    0.40
  -5   8  -2    3.50    0.80
  -5   8  -2    4.70    0.60
  -5   8  -2    4.90    0.60
   5  -8   2    5.20    0.70
  -6   8  -2   42.60    2.20
  -6   8  -2   46.70    1.80
  -6   8  -2   45.00    1.60
   6  -8   2   43.10    1.90
   6  -8   2   34.10    1.70
  -7   8  -2   93.79    3.70
  -7   8  -2  100.49    3.30
  -7   8  -2   95.19    2.80
   7  -8   2   94.39    3.20
   7  -8   2   93.59    3.30
  -8   8  -2    0.00    0.80
   8  -8   2    0.40    0.60
   8  -8   2   -0.10    0.40
  -9   8  -2   29.60    2.20
   9  -8   2   26.10    1.60
 -10   8  -2    1.90    1.10
 -10   8  -2    2.50    0.80
  10  -8   2    2.50    0.70
 -11   8  -2    8.50    1.40
  11  -8   2    7.30    0.90
  14   7  -2    1.70    0.70
  14   7  -2    0.10    1.40
 -14  -7   2    0.80    1.30
  13   7  -2   -0.10    0.60
  13   7  -2   -0.50    1.20
 -13  -7   2    0.00    1.10
  12   7  -2   13.60    1.80
  12   7  -2   16.90    1.40
 -12  -7   2   15.10    1.70
  11   7  -2    8.70    0.80
  11   7  -2    8.20    0.90
  11   7  -2    8.10    1.40
 -11  -7   2    6.60    1.40
  10   7  -2   -0.20    1.00
  10   7  -2    0.10    0.40
  10   7  -2    1.30    0.60
 -10  -7   2    1.10    0.30
 -10  -7   2    2.00    1.00
   9   7  -2   11.00    0.90
   9   7  -2    8.20    1.20
   9   7  -2   11.40    0.90
  -9  -7   2    9.00    1.30
  -9  -7   2    9.40    0.80
   8   7  -2    0.20    0.20
   8   7  -2   -1.00    0.70
   8   7  -2    1.00    0.50
  -8  -7   2    0.50    0.40
  -8  -7   2   -1.00    0.80
   7   7  -2   15.50    1.40
   7   7  -2   13.50    1.10
   7   7  -2   14.70    1.00
  -7  -7   2   15.60    1.00
  -7  -7   2   15.30    1.00
  -7  -7   2   15.30    1.50
   6   7  -2  151.18    4.80
   6   7  -2  158.48    4.80
  -6  -7   2  150.18    5.10
  -6  -7   2  158.38    4.80
  -6  -7   2  157.38    4.70
   5   7  -2    0.70    0.50
   5   7  -2    0.40    0.50
   5   7  -2    0.70    0.40
  -5  -7   2    0.90    0.50
  -5  -7   2    0.10    0.40
  -5  -7   2    0.40    0.60
   4   7  -2  478.35   13.30
   4   7  -2  466.95   13.10
   4   7  -2  430.56   13.10
   4   7  -2  487.25   13.20
  -4  -7   2  430.06   13.10
  -4  -7   2  471.85   13.20
  -4  -7   2  468.85   13.30
  -4  -7   2  475.65   13.10
   3   7  -2   56.59    2.10
   3   7  -2   53.49    2.10
   3   7  -2   53.39    2.00
   3   7  -2   55.79    2.00
  -3  -7   2   56.59    1.90
  -3  -7   2   50.49    2.10
  -3  -7   2   56.49    2.10
  -3  -7   2   55.39    2.00
   2   7  -2    1.30    0.40
   2   7  -2    1.30    0.40
   2   7  -2    1.00    0.40
   2   7  -2    0.50    0.40
  -2  -7   2    1.50    0.40
  -2  -7   2    1.30    0.50
  -2  -7   2    1.20    0.40
  -2  -7   2    0.80    0.40
   1   7  -2   61.39    2.20
   1   7  -2   62.69    2.20
   1   7  -2   63.79    2.20
   1   7  -2   63.69    2.20
  -1  -7   2   62.19    2.10
  -1  -7   2   61.89    2.30
  -1  -7   2   69.19    2.30
  -1  -7   2   64.59    2.20
   0   7  -2    1.30    0.40
   0   7  -2    1.10    0.40
   0   7  -2    1.10    0.40
   0   7  -2    2.10    0.40
   0  -7   2    0.90    0.40
   0  -7   2    1.60    0.40
   0  -7   2    1.40    0.40
   0  -7   2    1.70    0.50
  -1   7  -2    1.30    0.40
  -1   7  -2    1.10    0.40
  -1   7  -2    1.60    0.50
  -1   7  -2    0.80    0.40
   1  -7   2    1.30    0.40
   1  -7   2    0.40    0.30
   1  -7   2    1.20    0.50
   1  -7   2    0.50    0.40
  -2   7  -2   76.89    2.40
  -2   7  -2   75.49    2.50
  -2   7  -2   72.29    2.60
   2  -7   2   75.69    2.60
   2  -7   2   76.09    2.60
   2  -7   2   74.29    2.60
  -3   7  -2    1.90    0.40
  -3   7  -2    1.40    0.60
  -3   7  -2    0.20    0.40
   3  -7   2    1.90    0.50
   3  -7   2    2.20    0.50
   3  -7   2    1.80    0.50
  -4   7  -2   74.39    2.40
  -4   7  -2   72.89    2.70
  -4   7  -2   73.69    2.40
   4  -7   2   65.29    2.50
   4  -7   2   73.49    2.60
  -5   7  -2   25.30    1.20
  -5   7  -2   23.20    1.50
  -5   7  -2   23.30    1.10
   5  -7   2   24.50    1.40
  -6   7  -2   55.29    2.50
  -6   7  -2   58.29    1.90
  -6   7  -2   57.59    2.20
   6  -7   2   59.29    2.20
   6  -7   2   57.09    2.20
  -7   7  -2   25.10    1.40
  -7   7  -2   18.10    1.70
   7  -7   2   21.00    1.30
   7  -7   2   22.20    1.20
  -8   7  -2   21.30    1.80
   8  -7   2   24.80    1.40
   8  -7   2   26.40    1.30
  -9   7  -2    3.00    1.00
   9  -7   2    3.40    0.60
   9  -7   2    2.90    0.60
 -10   7  -2    1.80    0.70
 -10   7  -2    1.60    1.00
  10  -7   2    3.40    0.70
 -11   7  -2    7.50    1.10
 -11   7  -2   10.20    1.40
  11  -7   2    9.50    0.90
 -12   7  -2    0.50    1.10
  12  -7   2    0.90    0.60
  14   6  -2    0.10    1.20
  14   6  -2   -1.70    0.50
 -14  -6   2    0.10    1.20
  13   6  -2    4.00    0.70
  13   6  -2    5.00    1.40
 -13  -6   2    3.30    1.30
  12   6  -2   11.80    1.60
  12   6  -2    9.80    0.90
  12   6  -2    8.80    0.80
 -12  -6   2    7.00    1.40
  11   6  -2    1.20    1.10
  11   6  -2    1.10    0.60
  11   6  -2    1.20    0.50
 -11  -6   2    0.60    1.10
  10   6  -2   33.50    2.20
  10   6  -2   36.80    1.70
  10   6  -2   37.30    1.60
 -10  -6   2   38.70    2.50
   9   6  -2    0.80    0.50
   9   6  -2   -0.20    0.90
   9   6  -2    0.50    0.40
  -9  -6   2    0.70    0.30
  -9  -6   2    0.10    0.90
   8   6  -2   69.99    2.50
   8   6  -2   75.79    3.00
   8   6  -2   68.09    2.40
  -8  -6   2   67.69    3.10
  -8  -6   2   71.19    2.30
   7   6  -2   51.89    2.30
   7   6  -2   49.60    1.90
  -7  -6   2   50.39    1.80
  -7  -6   2   50.39    2.40
  -7  -6   2   52.89    2.00
   6   6  -2   40.20    1.70
   6   6  -2   39.40    1.90
   6   6  -2   40.20    1.60
  -6  -6   2   43.20    1.70
  -6  -6   2   40.80    1.60
  -6  -6   2   42.60    2.00
   5   6  -2  110.49    3.40
   5   6  -2  107.99    3.70
   5   6  -2  103.89    3.40
  -5  -6   2  107.29    3.40
  -5  -6   2  110.09    3.50
  -5  -6   2  107.99    3.40
  -5  -6   2  104.09    3.70
   4   6  -2  509.95   14.40
   4   6  -2  508.05   14.40
   4   6  -2  530.45   14.40
   4   6  -2  525.65   14.60
  -4  -6   2  506.25   14.40
  -4  -6   2  513.05   14.60
  -4  -6   2  479.85   14.40
  -4  -6   2  525.15   14.40
   3   6  -2  183.18    5.50
   3   6  -2  196.58    5.60
   3   6  -2  191.58    5.60
   3   6  -2  184.78    5.70
  -3  -6   2  186.98    5.60
  -3  -6   2  192.38    5.60
  -3  -6   2  184.78    5.70
  -3  -6   2  186.68    5.50
   2   6  -2    0.60    0.30
   2   6  -2    0.20    0.40
   2   6  -2    0.50    0.40
   2   6  -2   -0.20    0.30
  -2  -6   2    0.20    0.30
  -2  -6   2    0.40    0.30
  -2  -6   2    0.40    0.40
  -2  -6   2    0.10    0.40
   1   6  -2   40.90    1.60
   1   6  -2   41.30    1.60
   1   6  -2   41.10    1.50
  -1  -6   2   42.60    1.50
  -1  -6   2   42.00    1.60
  -1  -6   2   39.70    1.60
  -1  -6   2   41.60    1.60
   0   6  -2   82.39    2.70
   0   6  -2   81.49    2.70
   0   6  -2   81.19    2.60
   0   6  -2   79.79    2.60
   0  -6   2   87.59    2.70
   0  -6   2   83.19    2.60
   0  -6   2   81.99    2.70
   0  -6   2   80.79    2.60
  -1   6  -2  147.79    4.30
  -1   6  -2  146.59    4.30
  -1   6  -2  145.79    4.30
  -1   6  -2  133.39    4.30
   1  -6   2  146.59    4.30
   1  -6   2  146.89    4.40
   1  -6   2  140.39    4.40
   1  -6   2  143.29    4.30
  -2   6  -2    3.80    0.50
  -2   6  -2    4.10    0.50
  -2   6  -2    4.70    0.50
  -2   6  -2    4.60    0.50
   2  -6   2    6.20    0.60
   2  -6   2    4.30    0.50
   2  -6   2    3.70    0.50
  -3   6  -2    2.90    0.50
  -3   6  -2    3.40    0.50
  -3   6  -2    2.90    0.50
  -3   6  -2    2.40    0.50
   3  -6   2    2.70    0.50
   3  -6   2    3.70    0.50
   3  -6   2    4.60    0.60
  -4   6  -2   99.19    3.10
  -4   6  -2   94.09    3.20
  -4   6  -2   96.99    3.00
   4  -6   2   94.29    3.20
   4  -6   2   93.69    3.10
  -5   6  -2   57.29    2.30
  -5   6  -2   61.29    2.10
  -5   6  -2   58.09    1.90
   5  -6   2   55.19    2.00
   5  -6   2   55.19    2.10
  -6   6  -2    4.80    0.40
  -6   6  -2    3.60    0.70
   6  -6   2    5.20    0.60
   6  -6   2    5.40    0.60
  -7   6  -2    1.00    0.80
   7  -6   2    1.20    0.40
   7  -6   2    1.00    0.50
  -8   6  -2   14.30    1.30
   8  -6   2   15.70    1.00
   8  -6   2   16.70    1.10
  -9   6  -2    9.50    1.20
   9  -6   2   10.50    0.90
   9  -6   2   10.20    0.80
 -10   6  -2    0.70    0.90
 -10   6  -2    2.30    0.80
  10  -6   2    1.20    0.40
  10  -6   2    2.10    0.60
 -11   6  -2    0.60    0.80
 -11   6  -2    0.50    1.00
  11  -6   2    1.30    0.50
 -12   6  -2    1.10    0.90
 -12   6  -2    1.00    1.10
  12  -6   2    0.50    0.50
  14   5  -2    0.50    0.60
  14   5  -2    0.40    1.20
 -14  -5   2    0.20    1.20
  13   5  -2    0.60    1.20
  13   5  -2    0.80    0.60
 -13  -5   2    0.50    1.10
  12   5  -2    0.80    1.10
  12   5  -2    0.30    0.40
  12   5  -2    0.80    0.60
 -12  -5   2    0.10    1.00
  11   5  -2    2.10    0.60
  11   5  -2    1.70    1.10
  11   5  -2    1.70    0.50
 -11  -5   2    1.50    1.10
  10   5  -2    5.80    1.20
  10   5  -2    7.00    0.70
  10   5  -2    6.30    0.60
 -10  -5   2    4.30    1.10
   9   5  -2    1.90    0.90
   9   5  -2    3.40    0.60
   9   5  -2    3.30    0.50
  -9  -5   2    2.50    1.00
   8   5  -2   20.00    1.60
   8   5  -2   22.00    1.10
   8   5  -2   22.30    1.20
  -8  -5   2   19.20    1.70
  -8  -5   2   21.00    0.90
   7   5  -2    2.90    0.50
   7   5  -2    3.20    0.80
   7   5  -2    3.10    0.50
  -7  -5   2    2.30    0.40
  -7  -5   2    1.70    0.70
   6   5  -2    3.30    0.50
   6   5  -2    3.00    0.70
   6   5  -2    4.40    0.70
  -6  -5   2    2.80    0.70
  -6  -5   2    4.10    0.60
  -6  -5   2    3.80    0.50
   5   5  -2   25.90    1.30
   5   5  -2   26.40    1.40
   5   5  -2   25.50    1.10
   5   5  -2   23.40    1.20
  -5  -5   2   23.80    1.40
  -5  -5   2   25.60    1.10
  -5  -5   2   24.00    1.10
  -5  -5   2   24.50    1.20
   4   5  -2    0.40    0.40
   4   5  -2    0.00    0.40
   4   5  -2    0.60    0.30
  -4  -5   2    0.90    0.30
  -4  -5   2    0.20    0.40
  -4  -5   2    0.40    0.40
  -4  -5   2    0.70    0.50
   3   5  -2   89.59    2.90
   3   5  -2   87.89    2.80
   3   5  -2   89.99    2.80
   3   5  -2   83.89    2.80
  -3  -5   2   84.19    2.80
  -3  -5   2   89.39    3.00
  -3  -5   2   89.49    2.70
  -3  -5   2   86.39    2.80
   2   5  -2   36.90    1.40
   2   5  -2   35.70    1.40
   2   5  -2   34.00    1.30
   2   5  -2   35.30    1.40
  -2  -5   2   32.90    1.40
  -2  -5   2   35.90    1.50
  -2  -5   2   34.10    1.30
  -2  -5   2   35.00    1.40
   1   5  -2  537.05   15.20
   1   5  -2  557.84   15.20
   1   5  -2  535.55   15.20
   1   5  -2  560.84   15.20
  -1  -5   2  534.65   15.20
  -1  -5   2  560.24   15.20
  -1  -5   2  519.45   15.20
  -1  -5   2  549.74   15.10
   0   5  -2   32.60    1.20
   0   5  -2   32.30    1.20
   0   5  -2   33.30    1.30
   0   5  -2   31.60    1.30
   0  -5   2   32.00    1.20
   0  -5   2   32.00    1.30
   0  -5   2   31.60    1.30
   0  -5   2   33.80    1.30
  -1   5  -2   23.00    1.00
  -1   5  -2   23.40    1.00
  -1   5  -2   24.50    1.00
  -1   5  -2   24.10    1.00
   1  -5   2   23.70    1.00
   1  -5   2   22.70    1.00
   1  -5   2   23.20    1.10
   1  -5   2   23.50    1.00
  -2   5  -2  615.84   17.10
  -2   5  -2  620.54   17.00
  -2   5  -2  623.84   17.00
  -2   5  -2  621.44   17.00
   2  -5   2  609.64   17.10
   2  -5   2  582.84   17.00
   2  -5   2  608.94   17.10
  -3   5  -2   65.59    2.30
  -3   5  -2   68.19    2.20
  -3   5  -2   66.19    2.20
  -3   5  -2   69.39    2.20
   3  -5   2   65.59    2.20
   3  -5   2   66.79    2.30
  -4   5  -2   93.99    3.00
  -4   5  -2   93.39    2.80
  -4   5  -2   92.49    3.10
  -4   5  -2   93.29    2.80
   4  -5   2   96.09    3.10
   4  -5   2   92.19    3.00
  -5   5  -2   18.80    0.80
  -5   5  -2   18.40    0.80
  -5   5  -2   16.10    1.10
   5  -5   2   19.90    1.00
   5  -5   2   18.00    1.00
  -6   5  -2   77.69    2.90
   6  -5   2   78.79    2.60
   6  -5   2   79.99    2.60
  -7   5  -2   81.09    3.00
   7  -5   2   83.89    2.70
   7  -5   2   82.19    2.70
  -8   5  -2   16.50    1.40
   8  -5   2   16.80    0.90
   8  -5   2   15.40    1.00
  -9   5  -2   -0.90    0.70
   9  -5   2   -0.40    0.30
   9  -5   2    0.10    0.40
 -10   5  -2   11.30    1.30
  10  -5   2   10.70    0.80
  10  -5   2   10.00    0.90
 -11   5  -2    7.50    1.10
 -11   5  -2    7.50    1.20
  11  -5   2    6.90    0.60
  11  -5   2    8.00    0.70
 -12   5  -2    3.20    1.00
 -12   5  -2    5.40    1.20
  12  -5   2    3.30    0.40
  12  -5   2    4.00    0.50
 -13   5  -2    2.50    1.60
 -13   5  -2    1.30    1.10
  14   4  -2   -0.10    1.30
  14   4  -2   -0.60    0.40
 -14  -4   2    0.60    1.20
  13   4  -2   15.00    1.80
  13   4  -2   13.10    1.00
  13   4  -2   14.00    1.00
 -13  -4   2   12.90    1.70
  12   4  -2   11.30    0.90
  12   4  -2   12.10    1.60
  12   4  -2   11.30    1.00
 -12  -4   2   10.40    1.50
  11   4  -2   15.20    1.70
  11   4  -2   13.00    1.00
  11   4  -2   13.20    0.90
 -11  -4   2    9.30    1.40
  10   4  -2   12.10    0.80
  10   4  -2   12.10    1.00
  10   4  -2    9.10    1.30
 -10  -4   2    7.90    1.30
   9   4  -2   46.50    1.80
   9   4  -2   48.00    1.70
   9   4  -2   45.90    2.40
  -9  -4   2   43.60    2.40
   8   4  -2    6.10    0.60
   8   4  -2    5.70    0.90
   8   4  -2    6.00    0.60
  -8  -4   2    5.40    1.00
   7   4  -2    9.60    1.00
   7   4  -2    9.10    0.80
   7   4  -2    9.60    0.70
  -7  -4   2    9.20    0.50
  -7  -4   2    7.60    1.00
  -7  -4   2    9.20    0.50
   6   4  -2  147.59    4.40
   6   4  -2  146.49    4.40
   6   4  -2  147.59    4.70
  -6  -4   2  145.29    4.30
  -6  -4   2  149.59    4.30
  -6  -4   2  150.28    4.80
   5   4  -2   48.20    1.90
   5   4  -2   47.70    1.70
   5   4  -2   46.80    2.00
  -5  -4   2   47.70    2.00
  -5  -4   2   50.49    1.70
  -5  -4   2   49.40    1.60
   4   4  -2  651.03   18.00
   4   4  -2  613.24   17.80
   4   4  -2  644.24   17.80
  -4  -4   2  657.73   18.00
  -4  -4   2  661.03   17.80
  -4  -4   2  606.54   17.70
  -4  -4   2  646.94   17.70
   3   4  -2   78.19    2.50
   3   4  -2   80.19    2.60
   3   4  -2   72.89    2.40
  -3  -4   2   79.39    2.40
  -3  -4   2   80.39    2.60
  -3  -4   2   77.19    2.40
  -3  -4   2   76.09    2.40
   2   4  -2  380.66   10.90
   2   4  -2  367.36   10.90
   2   4  -2  413.46   11.00
   2   4  -2  400.36   10.90
  -2  -4   2  399.66   11.00
  -2  -4   2  364.86   10.90
  -2  -4   2  373.56   10.90
  -2  -4   2  409.06   10.90
   1   4  -2  224.58    6.30
   1   4  -2  217.88    6.30
   1   4  -2  209.78    6.30
   1   4  -2  217.78    6.30
  -1  -4   2  226.58    6.30
  -1  -4   2  218.68    6.30
  -1  -4   2  224.48    6.30
  -1  -4   2  227.18    6.30
   0   4  -2   47.60    1.60
   0   4  -2   51.89    1.70
   0   4  -2   47.60    1.60
   0   4  -2   47.60    1.60
   0  -4   2   49.50    1.60
   0  -4   2   48.20    1.60
   0  -4   2   47.70    1.70
   0  -4   2   49.70    1.70
  -1   4  -2    0.20    0.20
  -1   4  -2    0.10    0.20
  -1   4  -2    0.20    0.20
  -1   4  -2    0.40    0.30
   1  -4   2    0.00    0.30
   1  -4   2   -0.20    0.30
   1  -4   2   -0.10    0.20
   1  -4   2   -0.30    0.30
  -2   4  -2   38.80    1.30
  -2   4  -2   38.60    1.30
  -2   4  -2   40.00    1.40
  -2   4  -2   36.90    1.40
   2  -4   2   38.20    1.40
   2  -4   2   36.70    1.40
   2  -4   2   38.20    1.40
  -3   4  -2   18.20    0.80
  -3   4  -2   15.90    0.90
  -3   4  -2   18.00    0.80
  -3   4  -2   16.60    0.90
   3  -4   2   17.20    0.90
   3  -4   2   17.30    0.90
  -4   4  -2   14.80    0.70
  -4   4  -2   15.10    0.70
  -4   4  -2   15.00    1.00
   4  -4   2   16.00    0.90
   4  -4   2   14.10    0.80
   4  -4   2   13.80    0.80
  -5   4  -2   73.49    2.60
  -5   4  -2   72.89    2.70
  -5   4  -2   70.49    2.10
  -5   4  -2   71.29    2.10
   5  -4   2   72.49    2.30
   5  -4   2   70.79    2.30
  -6   4  -2    4.30    0.70
   6  -4   2    5.00    0.50
   6  -4   2    5.40    0.50
  -7   4  -2   13.90    1.20
   7  -4   2   12.90    0.80
   7  -4   2   13.00    0.80
  -8   4  -2    9.40    1.00
   8  -4   2   10.40    0.80
   8  -4   2   10.10    0.70
  -9   4  -2   -0.20    0.70
   9  -4   2   -0.20    0.30
   9  -4   2   -0.20    0.40
 -10   4  -2    3.00    0.90
  10  -4   2    3.00    0.50
  10  -4   2    3.10    0.40
 -11   4  -2   22.30    1.90
 -11   4  -2   25.40    2.00
  11  -4   2   23.20    1.00
  11  -4   2   21.20    0.90
 -12   4  -2    0.60    0.90
 -12   4  -2   -0.50    0.90
 -13   4  -2    9.40    1.40
 -13   4  -2    8.40    1.30
  14   3  -2    1.00    1.30
  14   3  -2    1.20    0.40
 -14  -3   2    1.20    1.20
  13   3  -2    3.00    0.50
  13   3  -2    2.10    1.30
  13   3  -2    3.40    0.40
 -13  -3   2    3.70    1.30
  12   3  -2   19.30    1.00
  12   3  -2   19.80    1.10
  12   3  -2   18.10    1.80
 -12  -3   2   23.20    2.30
  11   3  -2   10.00    0.80
  11   3  -2    9.60    0.80
  11   3  -2    7.20    1.30
 -11  -3   2    6.50    1.20
  10   3  -2   13.70    1.50
  10   3  -2   15.90    0.90
  10   3  -2   15.60    1.00
 -10  -3   2   11.20    1.40
   9   3  -2   93.89    3.00
   9   3  -2   92.79    3.60
   9   3  -2   97.09    3.00
  -9  -3   2   95.89    3.70
   8   3  -2   61.09    2.00
   8   3  -2   59.99    2.60
   8   3  -2   60.89    2.00
  -8  -3   2   58.29    2.70
   7   3  -2    0.10    0.40
   7   3  -2    0.30    0.60
   7   3  -2    0.70    0.30
  -7  -3   2    0.70    0.60
  -7  -3   2    0.30    0.60
   6   3  -2  124.39    4.20
   6   3  -2  126.29    3.80
   6   3  -2  128.29    3.80
  -6  -3   2  128.49    3.60
  -6  -3   2  127.89    4.20
  -6  -3   2  128.39    3.60
   5   3  -2   -0.40    0.50
   5   3  -2    0.30    0.40
   5   3  -2    0.10    0.30
   5   3  -2    0.10    0.30
  -5  -3   2    0.30    0.30
  -5  -3   2   -0.30    0.50
  -5  -3   2    0.50    0.20
   4   3  -2 1017.20   29.80
   4   3  -2 1121.79   30.10
   4   3  -2 1090.69   30.00
  -4  -3   2 1099.69   29.80
  -4  -3   2 1062.89   29.80
  -4  -3   2 1118.99   30.10
   3   3  -2   54.89    1.80
   3   3  -2   55.99    1.80
   3   3  -2   58.29    2.00
  -3  -3   2   59.19    1.80
  -3  -3   2   57.89    1.80
  -3  -3   2   57.89    1.90
  -3  -3   2   58.39    2.00
   2   3  -2 2093.39   59.09
   2   3  -2 2245.58   59.09
   2   3  -2 2302.17   59.49
   2   3  -2 2030.10   58.79
  -2  -3   2 2204.58   59.09
  -2  -3   2 2052.39   59.39
  -2  -3   2 2179.18   59.19
  -2  -3   2 2082.59   58.79
   1   3  -2    0.80    0.20
   1   3  -2    0.20    0.20
   1   3  -2    0.50    0.20
   1   3  -2    0.70    0.30
  -1  -3   2    1.00    0.30
  -1  -3   2    0.50    0.20
  -1  -3   2    0.40    0.20
  -1  -3   2    0.80    0.30
   0   3  -2  974.10   26.80
   0   3  -2  987.80   26.80
   0   3  -2  933.51   26.80
   0   3  -2  996.10   26.80
   0  -3   2  995.80   26.80
   0  -3   2  936.21   26.80
   0  -3   2  987.70   26.80
   0  -3   2  974.30   26.80
  -1   3  -2   19.80    0.80
  -1   3  -2   19.70    0.80
  -1   3  -2   18.70    0.80
  -1   3  -2   19.30    0.80
   1  -3   2   19.40    0.80
   1  -3   2   18.80    0.80
   1  -3   2   18.20    0.80
   1  -3   2   19.20    0.80
  -2   3  -2 1577.34   43.90
  -2   3  -2 1619.94   44.00
  -2   3  -2 1548.84   43.90
  -2   3  -2 1638.54   44.00
   2  -3   2 1631.64   43.90
   2  -3   2 1589.44   43.90
  -3   3  -2   41.40    1.30
  -3   3  -2   41.40    1.30
  -3   3  -2   40.70    1.50
   3  -3   2   42.30    1.50
   3  -3   2   41.00    1.40
  -4   3  -2   16.70    0.90
  -4   3  -2   17.50    0.60
  -4   3  -2   17.40    0.60
  -4   3  -2   18.40    1.10
   4  -3   2   15.80    0.80
   4  -3   2   14.70    0.90
   4  -3   2   17.30    0.80
  -5   3  -2   55.29    2.20
  -5   3  -2   56.89    2.10
   5  -3   2   55.79    1.80
   5  -3   2   56.09    1.80
  -6   3  -2   -0.10    0.50
   6  -3   2    1.00    0.30
   6  -3   2    0.60    0.30
  -7   3  -2   -0.80    0.50
   7  -3   2    0.00    0.30
   7  -3   2    1.10    0.30
  -8   3  -2   -0.10    0.60
   8  -3   2    1.10    0.30
   8  -3   2    0.70    0.30
  -9   3  -2    2.50    0.80
   9  -3   2    2.70    0.40
   9  -3   2    3.10    0.40
 -10   3  -2    7.90    1.10
  10  -3   2    7.20    0.60
  10  -3   2    8.10    0.60
 -11   3  -2    4.30    1.00
 -11   3  -2    4.20    1.00
 -12   3  -2   -0.80    0.80
 -12   3  -2   -1.10    0.90
 -13   3  -2   15.30    1.60
 -13   3  -2   12.90    1.50
 -14  -2   2    0.30    1.10
  13   2  -2    7.20    0.60
  13   2  -2    7.30    1.50
  13   2  -2    6.70    0.50
 -13  -2   2    5.30    1.30
  12   2  -2    3.60    1.30
  12   2  -2    4.10    0.50
  12   2  -2    4.10    0.40
 -12  -2   2    2.10    1.10
  11   2  -2    1.30    1.10
  11   2  -2    2.00    0.40
  11   2  -2    3.10    0.40
 -11  -2   2    0.40    0.90
  10   2  -2    4.10    1.10
  10   2  -2    3.80    0.40
  10   2  -2    3.30    0.50
 -10  -2   2    3.00    1.00
   9   2  -2   19.30    1.00
   9   2  -2   19.20    1.70
   9   2  -2   21.30    1.00
  -9  -2   2   21.20    1.70
   8   2  -2    0.80    0.70
   8   2  -2    1.60    0.40
   8   2  -2    0.70    0.40
  -8  -2   2    0.60    0.70
   7   2  -2   76.89    2.40
   7   2  -2   75.19    2.40
   7   2  -2   74.29    2.90
  -7  -2   2   77.39    2.90
  -7  -2   2   78.19    2.90
   6   2  -2   47.80    2.00
   6   2  -2   49.60    1.60
   6   2  -2   48.30    1.60
  -6  -2   2   47.70    2.10
  -6  -2   2   47.90    2.00
   5   2  -2   23.30    1.30
   5   2  -2   22.10    1.20
   5   2  -2   24.40    1.00
   5   2  -2   24.00    0.90
  -5  -2   2   22.50    1.20
  -5  -2   2   23.50    0.80
  -5  -2   2   23.50    0.80
  -5  -2   2   23.90    1.30
   4   2  -2 1380.76   38.20
   4   2  -2 1362.16   38.00
   4   2  -2 1401.46   38.20
   4   2  -2 1324.67   38.00
  -4  -2   2 1406.86   38.20
  -4  -2   2 1414.26   38.20
  -4  -2   2 1383.56   37.90
  -4  -2   2 1397.86   37.90
   3   2  -2   38.10    1.50
   3   2  -2   38.90    1.30
   3   2  -2   38.00    1.40
  -3  -2   2   39.80    1.50
  -3  -2   2   38.80    1.20
  -3  -2   2   38.40    1.30
   2   2  -2   35.30    1.20
   2   2  -2   37.90    1.30
   2   2  -2   36.90    1.20
  -2  -2   2   40.10    1.30
  -2  -2   2   38.20    1.40
  -2  -2   2   38.00    1.20
   1   2  -2   65.29    1.90
   1   2  -2   64.19    1.90
   1   2  -2   62.59    1.90
  -1  -2   2   51.39    1.80
  -1  -2   2   57.39    1.90
  -1  -2   2   66.49    1.90
  -1  -2   2   63.29    1.90
   0   2  -2  633.94   18.10
   0   2  -2  677.73   18.10
   0  -2   2  662.43   18.10
   0  -2   2  678.13   18.10
   0  -2   2  632.54   18.10
  -1   2  -2  161.08    5.40
  -1   2  -2  197.98    5.40
  -1   2  -2  197.38    5.40
  -1   2  -2  198.68    5.40
   1  -2   2  197.18    5.40
   1  -2   2  183.08    5.40
   1  -2   2  197.28    5.40
   1  -2   2  200.78    5.40
  -2   2  -2 1330.17   37.10
  -2   2  -2 1345.67   37.10
  -2   2  -2 1382.46   37.20
   2  -2   2 1324.97   37.10
   2  -2   2 1389.66   37.20
  -3   2  -2  277.57    7.50
  -3   2  -2  270.77    7.50
  -3   2  -2  271.17    7.70
  -3   2  -2  263.27    7.80
   3  -2   2  268.57    7.70
   3  -2   2  275.47    7.60
   3  -2   2  273.57    7.60
  -4   2  -2  245.88    7.30
  -4   2  -2  259.77    7.20
   4  -2   2  249.88    7.00
   4  -2   2  249.48    7.00
  -5   2  -2   28.20    1.30
  -5   2  -2   26.70    1.40
   5  -2   2   28.70    1.00
   5  -2   2   28.20    1.00
  -6   2  -2   86.69    3.10
  -6   2  -2   82.99    2.90
   6  -2   2   88.39    2.60
   6  -2   2   87.79    2.50
  -7   2  -2   37.00    1.70
   7  -2   2   35.40    1.20
   7  -2   2   37.00    1.20
  -8   2  -2    0.00    0.60
   8  -2   2   -0.10    0.20
   8  -2   2   -0.20    0.20
  -9   2  -2   15.40    1.40
   9  -2   2   16.30    0.70
   9  -2   2   16.50    0.70
 -10   2  -2   47.70    2.20
 -10   2  -2   45.40    2.40
 -11   2  -2    2.60    0.90
 -11   2  -2    2.90    0.90
 -12   2  -2    0.90    0.90
 -12   2  -2   -0.20    0.90
 -13   2  -2    6.00    1.20
 -13   2  -2    9.40    1.30
 -14   2  -2   -0.70    1.00
 -14   2  -2    0.20    0.90
 -14  -1   2    2.20    1.00
 -14  -1   2    1.30    1.10
 -13  -1   2    0.80    1.00
  12   1  -2    0.20    0.30
 -12  -1   2   -1.10    0.90
  11   1  -2    1.60    1.10
  11   1  -2    2.30    0.40
  11   1  -2    2.40    0.40
 -11  -1   2    2.00    1.00
  10   1  -2   24.80    1.90
  10   1  -2   23.40    1.00
  10   1  -2   23.20    1.00
 -10  -1   2   24.20    1.90
   9   1  -2    6.80    0.60
   9   1  -2    5.20    1.10
   9   1  -2    5.40    0.50
  -9  -1   2    4.50    0.90
   8   1  -2   42.60    1.50
   8   1  -2   45.00    2.20
   8   1  -2   42.00    1.50
  -8  -1   2   42.00    2.20
   7   1  -2   10.20    1.10
   7   1  -2   10.70    0.60
   7   1  -2   10.90    0.60
  -7  -1   2    8.30    0.90
  -7  -1   2   12.00    1.10
   6   1  -2   62.79    1.90
   6   1  -2   62.69    2.40
   6   1  -2   65.09    2.00
  -6  -1   2   61.79    2.40
  -6  -1   2   62.69    2.40
   5   1  -2  102.09    2.90
   5   1  -2   96.69    3.30
   5   1  -2   99.49    2.90
  -5  -1   2  103.49    3.30
  -5  -1   2  101.49    3.30
   4   1  -2  202.58    6.10
   4   1  -2  208.58    6.10
   4   1  -2  207.38    5.80
   4   1  -2  206.18    5.80
  -4  -1   2  205.98    6.10
  -4  -1   2  208.68    5.80
  -4  -1   2  210.28    5.80
  -4  -1   2  208.18    6.10
   3   1  -2  129.39    3.80
   3   1  -2  132.09    3.90
   3   1  -2  130.79    3.70
   3   1  -2  110.89    3.70
  -3  -1   2  133.89    3.60
  -3  -1   2  133.59    3.90
  -3  -1   2  129.99    3.80
  -3  -1   2  130.59    3.70
   2   1  -2   77.29    2.30
   2   1  -2   77.89    2.40
   2   1  -2   77.19    2.30
  -2  -1   2   79.29    2.40
  -2  -1   2   77.69    2.20
  -2  -1   2   73.69    2.30
   1   1  -2   46.30    1.40
   1   1  -2   47.50    1.40
  -1  -1   2   45.90    1.50
   0  -1   2 1151.48   31.90
  -1   1  -2   13.20    0.50
   1  -1   2   14.30    0.50
  -2   1  -2  340.47    9.70
  -2   1  -2  341.77    9.50
  -2   1  -2  351.66    9.60
  -2   1  -2  342.57    9.50
   2  -1   2  345.07    9.50
   2  -1   2  346.87    9.60
  -3   1  -2   29.80    0.90
  -3   1  -2   29.80    1.10
  -3   1  -2   29.80    1.20
  -3   1  -2   29.70    0.90
   3  -1   2   29.40    0.90
   3  -1   2   29.20    0.90
   3  -1   2   28.10    1.00
  -4   1  -2  333.17    9.30
  -4   1  -2  326.87    9.50
   4  -1   2  331.77    9.10
   4  -1   2  328.47    9.10
  -5   1  -2    0.20    0.40
  -5   1  -2    0.20    0.30
   5  -1   2    0.00    0.20
   5  -1   2    0.10    0.20
  -6   1  -2   27.60    1.50
  -6   1  -2   27.90    1.30
   6  -1   2   28.60    0.90
   6  -1   2   28.00    0.90
  -7   1  -2    3.50    0.60
   7  -1   2    4.30    0.30
   7  -1   2    4.50    0.30
  -8   1  -2   13.60    1.10
   8  -1   2   13.10    0.50
  -9   1  -2    3.50    0.70
 -10   1  -2   34.30    2.20
 -10   1  -2   35.40    1.90
 -11   1  -2   52.89    2.70
 -11   1  -2   52.69    2.50
 -12   1  -2    2.80    1.00
 -12   1  -2    2.90    1.10
 -13   1  -2   -1.40    0.90
 -13   1  -2   -0.40    0.80
 -14   1  -2    0.80    1.10
 -14   1  -2    2.40    1.00
 -14   0   2    0.00    1.10
 -14   0   2    0.90    1.00
 -13   0   2    4.30    1.10
 -13   0   2    4.30    1.20
 -12   0   2    1.80    1.00
  11   0  -2   12.60    0.60
  11   0  -2   10.30    0.60
 -11   0   2    8.30    1.20
  10   0  -2    0.30    0.30
  10   0  -2   -0.60    0.90
  10   0  -2    0.50    0.30
 -10   0   2    0.70    0.80
   9   0  -2   14.10    0.80
   9   0  -2   17.70    1.60
   9   0  -2   15.00    0.80
  -9   0   2   15.20    1.60
   8   0  -2   37.90    1.30
   8   0  -2   43.30    2.10
   8   0  -2   36.90    1.30
  -8   0   2   40.80    2.10
   7   0  -2   17.80    0.80
   7   0  -2   17.30    0.80
   7   0  -2   17.00    1.40
  -7   0   2   19.60    1.40
  -7   0   2   17.50    1.30
   6   0  -2   36.20    1.20
   6   0  -2   35.50    1.20
   6   0  -2   35.80    1.70
  -6   0   2   36.70    1.70
  -6   0   2   35.30    1.70
   5   0  -2   61.39    1.80
   5   0  -2   60.69    2.20
   5   0  -2   59.79    1.80
  -5   0   2   58.59    2.20
  -5   0   2   60.69    2.20
   4   0  -2   24.70    1.10
   4   0  -2   24.20    0.90
   4   0  -2   24.40    0.90
  -4   0   2   25.40    1.20
  -4   0   2   25.60    1.20
   3   0  -2   94.49    2.90
   3   0  -2   93.89    2.70
   3   0  -2   89.69    2.80
   3   0  -2   92.39    2.70
  -3   0   2   93.19    2.90
  -3   0   2   93.49    2.60
  -3   0   2   93.69    2.60
  -3   0   2   91.49    2.90
   2   0  -2  920.81   24.90
   2   0  -2  897.81   24.80
   2   0  -2  898.21   24.90
  -2   0   2  902.21   24.80
  -2   0   2  922.21   24.90
  -2   0   2  913.11   24.90
  -2   0   2  871.31   24.80
   1   0  -2    2.20    0.20
   1   0  -2    1.60    0.20
   1   0  -2    1.80    0.20
   0   0  -2    0.00    0.10
   0   0  -2    0.00    0.10
   0   0   2    0.20    0.10
  -2   0  -2  231.38    5.50
  -2   0  -2  185.08    5.50
   2   0   2  185.58    5.50
   2   0   2  190.78    5.60
  -3   0  -2  393.96   11.00
  -3   0  -2  402.36   11.20
   3   0   2  397.66   10.90
   3   0   2  392.46   10.90
   3   0   2  399.26   11.20
  -4   0  -2 1037.20   28.70
  -4   0  -2 1027.60   28.50
   4   0   2 1053.39   28.70
   4   0   2 1026.60   28.30
   4   0   2 1035.80   28.30
  -5   0  -2  215.48    6.20
  -5   0  -2  216.28    6.40
   5   0   2  212.08    5.90
   5   0   2  213.48    5.90
   5   0   2  217.48    6.40
  -6   0  -2   45.60    1.70
  -6   0  -2   45.80    2.00
   6   0   2   46.80    1.30
   6   0   2   46.00    1.30
   6   0   2   45.70    2.00
  -7   0  -2   40.40    1.70
   7   0   2   43.20    2.00
  -8   0  -2   13.00    1.10
   8   0   2   13.30    1.30
  -9   0  -2   26.60    1.50
   9   0   2   25.20    1.90
 -10   0  -2   -0.50    0.70
 -10   0  -2   -0.70    0.70
 -11   0  -2    3.80    0.90
 -11   0  -2    3.40    1.00
 -12   0  -2    6.50    1.10
 -12   0  -2    5.50    1.20
 -13   0  -2    0.00    0.90
 -13   0  -2    0.60    0.90
 -14   0  -2    0.00    0.90
 -14   0  -2   -0.20    1.10
 -14   1   2    0.10    1.10
 -14   1   2    1.40    1.10
 -13   1   2   -0.20    1.00
 -13   1   2    0.20    1.00
 -12   1   2    2.70    1.00
 -12   1   2    2.50    1.10
  11  -1  -2    0.50    0.30
  11  -1  -2   -0.10    0.30
 -11   1   2   -1.10    0.80
 -11   1   2   -0.60    0.80
  10  -1  -2   -0.20    0.30
  10  -1  -2   -0.40    0.30
 -10   1   2   -0.30    0.80
   9  -1  -2   65.19    2.10
   9  -1  -2   64.09    2.00
  -9   1   2   69.09    2.90
   8  -1  -2    6.20    0.50
   8  -1  -2    6.80    0.60
  -8   1   2    5.10    0.80
   7  -1  -2  223.88    6.40
   7  -1  -2  216.38    6.40
   7  -1  -2  234.08    7.00
  -7   1   2  235.68    6.90
   6  -1  -2  235.78    6.80
   6  -1  -2  246.18    7.30
   6  -1  -2  241.08    6.80
  -6   1   2  246.98    7.30
  -6   1   2  245.08    7.20
   5  -1  -2    5.60    0.70
   5  -1  -2    5.00    0.40
   5  -1  -2    5.20    0.40
  -5   1   2    3.60    0.50
  -5   1   2    5.30    0.70
   4  -1  -2   31.70    1.40
   4  -1  -2   31.80    1.10
   4  -1  -2   33.00    1.10
  -4   1   2   34.90    1.40
  -4   1   2   32.00    1.30
   3  -1  -2   17.60    0.70
   3  -1  -2   19.20    0.90
   3  -1  -2   19.30    0.70
  -3   1   2   19.50    0.90
  -3   1   2   18.80    0.60
  -3   1   2   18.60    0.60
  -3   1   2   17.80    0.90
   2  -1  -2    0.00    0.10
   2  -1  -2    0.10    0.10
   2  -1  -2    0.10    0.20
  -2   1   2    0.20    0.20
  -2   1   2    0.10    0.20
  -2   1   2    0.00    0.10
  -2   1   2    0.00    0.10
   1  -1  -2    1.10    0.20
   1  -1  -2    1.30    0.20
  -1   1   2    0.50    0.10
  -1   1   2    0.90    0.10
  -1   1   2    0.80    0.10
   0  -1  -2  332.47    9.20
   1   1   2    0.80    0.10
  -2  -1  -2  891.21   26.10
  -2  -1  -2 1029.70   26.10
  -2  -1  -2  902.91   26.00
   2   1   2  972.20   26.10
  -3  -1  -2   28.00    0.80
  -3  -1  -2   27.70    0.80
  -3  -1  -2   27.40    1.10
   3   1   2   26.20    0.90
   3   1   2   25.90    1.10
   3   1   2   27.90    0.90
  -4  -1  -2  280.27    8.00
   4   1   2  281.77    7.70
   4   1   2  275.77    7.70
   4   1   2  271.57    8.00
  -5  -1  -2  101.09    3.40
   5   1   2  104.69    2.90
   5   1   2  105.69    2.90
   5   1   2  102.89    3.40
  -6  -1  -2   55.19    2.20
   6   1   2   52.59    1.60
   6   1   2   55.99    1.60
   6   1   2   53.29    2.20
  -7  -1  -2   97.29    3.60
   7   1   2   94.09    2.70
   7   1   2   94.09    3.40
   7   1   2   90.79    2.70
   8   1   2   23.00    0.80
   8   1   2   21.50    1.70
   8   1   2   24.10    0.80
  -9  -1  -2    1.00    0.50
   9   1   2    0.30    0.90
 -10  -1  -2   47.90    2.60
 -10  -1  -2   51.39    2.20
  10   1   2   53.69    2.70
 -11  -1  -2   -0.90    0.80
 -11  -1  -2   -0.70    0.70
  11   1   2    0.60    1.00
 -12  -1  -2    0.50    1.00
 -12  -1  -2   -0.80    0.70
 -13  -1  -2    1.10    0.90
 -13  -1  -2   -0.20    1.00
 -14  -1  -2    5.90    1.30
 -14  -1  -2    5.80    1.10
 -13   2   2    6.30    1.30
 -13   2   2    6.40    1.20
 -12   2   2    0.20    1.00
 -12   2   2   -1.20    0.90
  11  -2  -2    7.80    0.60
  11  -2  -2    7.70    0.60
 -11   2   2    7.30    1.20
 -11   2   2    5.60    1.00
  10  -2  -2    9.20    0.60
  10  -2  -2    8.80    0.70
 -10   2   2    8.40    1.10
 -10   2   2   10.60    1.20
   9  -2  -2   29.60    1.20
   9  -2  -2   30.30    1.10
  -9   2   2   31.20    1.90
   8  -2  -2   15.60    0.80
   8  -2  -2   17.40    0.80
  -8   2   2   16.40    1.40
   7  -2  -2  128.79    3.70
   7  -2  -2  125.99    3.70
  -7   2   2  130.79    4.20
   6  -2  -2   23.50    0.90
   6  -2  -2   23.10    0.90
  -6   2   2   21.50    1.30
  -6   2   2   21.70    1.20
   5  -2  -2   80.89    2.40
   5  -2  -2   80.69    2.40
  -5   2   2   80.99    2.70
  -5   2   2   82.09    2.80
   4  -2  -2  132.29    3.80
   4  -2  -2  132.69    3.80
  -4   2   2  128.79    4.00
  -4   2   2  127.89    3.60
  -4   2   2  130.99    3.60
  -4   2   2  129.89    3.90
   3  -2  -2   67.19    2.00
   3  -2  -2   67.49    2.00
   3  -2  -2   64.99    2.00
  -3   2   2   65.69    1.90
  -3   2   2   64.49    2.10
  -3   2   2   65.59    2.20
  -3   2   2   67.29    1.90
   2  -2  -2 3233.88   88.09
   2  -2  -2 3143.49   87.99
  -2   2   2 3212.98   87.79
  -2   2   2 3257.17   88.09
  -2   2   2 3152.18   87.89
   1  -2  -2   13.20    0.50
   1  -2  -2   12.90    0.60
  -1   2   2   13.90    0.50
  -1   2   2   13.80    0.50
  -1   2   2   13.60    0.60
   0  -2  -2 1407.06   46.00
   0  -2  -2 1832.82   46.40
   0  -2  -2 1779.32   46.20
   1   2   2   11.00    0.50
   1   2   2   13.60    0.50
   1   2   2   10.30    0.50
  -2  -2  -2 1391.06   42.30
  -2  -2  -2 1720.53   42.90
   2   2   2 1468.95   42.60
   2   2   2 1603.04   42.90
  -3  -2  -2  150.18    4.10
  -3  -2  -2  144.19    4.30
  -3  -2  -2  142.29    4.10
   3   2   2  145.39    4.10
   3   2   2  145.99    4.30
  -4  -2  -2   61.99    1.80
  -4  -2  -2   61.69    2.10
  -4  -2  -2   62.59    1.80
   4   2   2   57.29    2.10
   4   2   2   62.79    1.80
   4   2   2   61.69    1.90
  -5  -2  -2  253.47    7.40
   5   2   2  254.07    7.10
   5   2   2  254.67    7.10
   5   2   2  253.77    7.10
   5   2   2  247.88    7.50
  -6  -2  -2  247.98    7.30
   6   2   2  244.08    6.80
   6   2   2  239.78    7.30
   6   2   2  239.98    6.80
  -7  -2  -2   16.50    1.20
   7   2   2   17.20    1.30
   7   2   2   15.30    0.60
   7   2   2   15.50    0.70
   8   2   2    9.10    0.60
   8   2   2   10.50    0.60
   8   2   2   12.90    1.20
  -9  -2  -2    8.30    1.10
   9   2   2   12.00    0.60
   9   2   2   11.30    0.60
   9   2   2   10.70    1.30
 -10  -2  -2   63.49    3.00
  10   2   2   64.89    3.00
  10   2   2   67.09    1.90
  10   2   2   62.49    1.90
 -11  -2  -2   -0.60    0.90
 -11  -2  -2    0.30    0.70
  11   2   2    0.90    1.10
 -12  -2  -2    0.30    1.00
 -12  -2  -2    0.40    0.70
  12   2   2    0.50    1.10
 -13  -2  -2    0.20    1.00
 -13  -2  -2    1.10    0.80
  13   2   2    0.10    1.20
 -14  -2  -2   -0.40    0.90
 -14  -2  -2    1.60    1.10
 -15  -2  -2   -1.00    1.10
 -13   3   2    2.20    1.20
 -13   3   2    0.90    1.00
  12  -3  -2    2.10    0.30
  12  -3  -2    1.70    0.30
 -12   3   2    1.20    1.10
 -12   3   2    0.80    1.00
  11  -3  -2    4.90    0.50
  11  -3  -2    5.20    0.50
 -11   3   2    4.00    1.00
 -11   3   2    4.80    1.20
  10  -3  -2    3.30    0.50
  10  -3  -2    3.20    0.40
 -10   3   2    3.30    0.80
 -10   3   2    3.50    1.00
   9  -3  -2   10.70    0.80
   9  -3  -2   10.40    0.70
  -9   3   2    9.40    1.00
  -9   3   2   12.00    1.20
   8  -3  -2   18.60    0.90
   8  -3  -2   16.00    0.90
  -8   3   2   14.40    1.30
  -8   3   2   17.50    1.40
   7  -3  -2    2.50    0.40
   7  -3  -2    3.00    0.40
  -7   3   2    1.70    0.70
  -7   3   2    2.50    0.60
   6  -3  -2   62.19    2.00
   6  -3  -2   61.49    2.00
  -6   3   2   62.29    2.30
  -6   3   2   65.39    2.50
   5  -3  -2  140.69    4.00
   5  -3  -2  134.29    4.00
  -5   3   2  134.59    4.40
  -5   3   2  138.79    4.20
   4  -3  -2   23.90    0.90
   4  -3  -2   25.10    0.90
  -4   3   2   22.80    1.00
  -4   3   2   22.40    0.80
  -4   3   2   22.20    0.80
  -4   3   2   24.90    1.20
   3  -3  -2   66.69    2.10
  -3   3   2   68.79    2.10
  -3   3   2   69.49    2.10
  -3   3   2   69.09    2.10
   2  -3  -2  196.58    5.60
  -2   3   2  201.58    5.60
  -2   3   2  193.18    5.70
  -2   3   2  199.48    5.50
  -2   3   2  200.68    5.60
   1  -3  -2    9.10    0.50
   1  -3  -2    8.60    0.50
  -1   3   2    8.60    0.50
  -1   3   2    8.50    0.50
  -1   3   2    9.10    0.50
   0  -3  -2  392.06   10.40
   0  -3  -2  384.66   10.40
   0  -3  -2  367.76   10.40
   0   3   2  374.36   10.40
   0   3   2  386.36   10.40
   0   3   2  333.37   10.40
  -1  -3  -2    2.40    0.30
  -1  -3  -2    2.20    0.20
  -1  -3  -2    3.00    0.30
   1   3   2    3.20    0.30
   1   3   2    2.50    0.20
   1   3   2    2.80    0.30
  -2  -3  -2  182.18    5.10
  -2  -3  -2  195.78    5.30
  -2  -3  -2  167.68    5.20
  -2  -3  -2  194.58    5.30
   2   3   2  175.68    5.20
   2   3   2  186.38    5.10
   2   3   2  191.58    5.30
  -3  -3  -2   40.90    1.30
  -3  -3  -2   41.20    1.30
  -3  -3  -2   40.70    1.20
   3   3   2   40.00    1.30
  -4  -3  -2    0.30    0.40
  -4  -3  -2    1.30    0.20
  -4  -3  -2    0.70    0.20
   4   3   2    0.80    0.20
   4   3   2    0.80    0.40
   4   3   2    1.30    0.30
  -5  -3  -2    2.00    0.50
  -5  -3  -2    2.20    0.20
  -5  -3  -2    1.80    0.20
   5   3   2    1.40    0.50
   5   3   2    2.50    0.30
   5   3   2    2.10    0.30
  -6  -3  -2  130.39    4.20
   6   3   2  128.09    4.20
   6   3   2  128.89    3.70
   6   3   2  128.09    3.70
  -7  -3  -2  130.49    4.40
   7   3   2  131.09    4.40
   7   3   2  128.99    3.80
   7   3   2  132.89    3.80
  -8  -3  -2   92.99    3.60
   8   3   2   92.49    2.80
   8   3   2   96.99    3.60
   8   3   2   95.59    2.80
  -9  -3  -2   62.99    2.90
   9   3   2   67.69    2.00
   9   3   2   65.49    2.10
 -10  -3  -2    5.10    1.10
  10   3   2    7.40    0.50
  10   3   2    6.40    1.20
  10   3   2    6.70    0.60
 -11  -3  -2   11.30    1.50
  11   3   2    9.20    0.70
  11   3   2   10.10    0.70
  11   3   2   14.70    1.60
 -12  -3  -2    1.90    1.00
  12   3   2    3.30    0.40
  12   3   2    4.20    1.30
  12   3   2    3.40    0.40
 -13  -3  -2    0.90    0.70
 -13  -3  -2    0.10    1.00
  13   3   2   -0.40    1.10
 -14  -3  -2    0.30    1.10
 -14  -3  -2   -0.80    0.80
  14   3   2    0.10    1.30
 -15  -3  -2   -0.20    1.10
 -15  -3  -2   -1.30    0.90
 -13   4   2   21.60    2.00
  12  -4  -2   -0.10    0.30
  12  -4  -2   -0.10    0.40
 -12   4   2    1.10    1.10
 -12   4   2   -0.80    0.80
  11  -4  -2    3.70    0.50
  11  -4  -2    3.60    0.50
 -11   4   2    4.50    1.20
 -11   4   2    4.50    1.00
  10  -4  -2    9.70    0.80
  10  -4  -2    7.60    0.60
 -10   4   2   11.20    1.30
 -10   4   2    8.10    1.00
   9  -4  -2    2.80    0.50
   9  -4  -2    2.50    0.50
  -9   4   2    2.00    0.70
  -9   4   2    1.80    0.90
   8  -4  -2   34.60    1.40
   8  -4  -2   32.20    1.30
  -8   4   2   34.90    2.00
  -8   4   2   32.30    1.80
   7  -4  -2    2.70    0.40
   7  -4  -2    2.50    0.40
   7  -4  -2    2.30    0.40
  -7   4   2    2.00    0.80
  -7   4   2    2.20    0.60
   6  -4  -2    1.00    0.30
   6  -4  -2    1.00    0.30
  -6   4   2    0.70    0.40
  -6   4   2    2.20    0.70
   5  -4  -2   25.00    1.00
   5  -4  -2   24.50    1.00
  -5   4   2   25.30    0.80
  -5   4   2   25.10    1.40
  -5   4   2   23.70    0.80
  -5   4   2   26.00    1.40
  -5   4   2   24.40    1.10
   4  -4  -2 1213.48   34.50
   4  -4  -2 1263.57   34.60
  -4   4   2 1262.37   34.80
  -4   4   2 1242.08   34.40
  -4   4   2 1286.77   34.40
  -4   4   2 1248.48   34.80
  -4   4   2 1272.67   34.50
   3  -4  -2  132.39    3.90
  -3   4   2  131.29    3.80
  -3   4   2  130.19    3.80
  -3   4   2  131.29    4.00
  -3   4   2  131.69    3.80
   2  -4  -2  525.35   15.00
  -2   4   2  543.75   15.10
  -2   4   2  534.85   14.90
  -2   4   2  547.95   14.80
  -2   4   2  541.25   14.90
   1  -4  -2  404.26   11.20
   1  -4  -2  381.86   11.20
  -1   4   2  408.36   11.20
  -1   4   2  408.16   11.20
  -1   4   2  402.86   11.20
   0  -4  -2  141.19    3.90
   0  -4  -2  138.89    4.00
   0  -4  -2  138.69    4.10
   0  -4  -2  146.99    4.10
   0   4   2  138.79    4.10
   0   4   2  136.69    4.00
   0   4   2  134.59    4.10
  -1  -4  -2   12.10    0.50
  -1  -4  -2   12.20    0.70
   1   4   2   12.40    0.50
   1   4   2   10.90    0.70
  -2  -4  -2    0.10    0.20
  -2  -4  -2    0.50    0.30
  -2  -4  -2    0.20    0.10
   2   4   2    0.20    0.20
   2   4   2   -0.30    0.30
   2   4   2    0.40    0.20
  -3  -4  -2   17.70    0.80
  -3  -4  -2   17.00    0.80
  -3  -4  -2   18.20    0.60
   3   4   2   17.00    0.80
   3   4   2   17.60    0.70
   3   4   2   17.20    0.80
  -4  -4  -2  221.28    6.20
  -4  -4  -2  223.98    6.30
  -4  -4  -2  225.68    6.30
  -4  -4  -2  226.68    6.30
   4   4   2  215.88    6.30
   4   4   2  210.98    6.50
  -5  -4  -2  187.08    5.30
  -5  -4  -2  193.28    5.40
   5   4   2  186.68    5.70
   5   4   2  183.48    5.40
  -6  -4  -2  352.86    9.60
  -6  -4  -2  346.07    9.60
   6   4   2  341.47   10.10
   6   4   2  347.17    9.70
   6   4   2  341.67    9.70
  -7  -4  -2  118.99    4.20
  -7  -4  -2  118.19    4.10
   7   4   2  119.29    4.10
   7   4   2  120.09    3.60
   7   4   2  123.29    3.60
  -8  -4  -2  194.08    6.30
   8   4   2  191.68    6.20
   8   4   2  191.68    5.60
   8   4   2  195.18    5.60
  -9  -4  -2   -0.90    0.80
   9   4   2    0.30    0.30
   9   4   2    1.50    0.90
   9   4   2    0.50    0.40
 -10  -4  -2   44.50    2.60
  10   4   2   48.30    2.50
  10   4   2   43.80    1.60
  10   4   2   44.70    1.60
 -11  -4  -2   16.60    1.70
  11   4   2   15.20    0.80
  11   4   2   15.40    0.90
  11   4   2   13.90    1.60
 -12  -4  -2    0.40    1.00
  12   4   2    0.00    0.30
  12   4   2   -0.60    1.00
  12   4   2    0.80    0.40
 -13  -4  -2   -1.10    0.90
  13   4   2   -0.30    0.40
  13   4   2   -0.70    1.10
  13   4   2    0.40    0.30
 -14  -4  -2    2.40    1.20
 -14  -4  -2    1.20    0.80
  14   4   2   -0.20    1.30
 -15  -4  -2    0.30    0.80
 -15  -4  -2    0.10    1.20
  15   4   2    0.70    1.40
  12  -5  -2   -0.10    0.40
 -12   5   2    0.40    1.00
  11  -5  -2   10.40    0.90
  11  -5  -2   11.40    0.90
 -11   5   2    9.60    1.20
 -11   5   2   12.00    1.50
  10  -5  -2    3.90    0.50
  10  -5  -2    2.50    0.50
 -10   5   2    3.30    0.80
 -10   5   2    4.60    1.10
   9  -5  -2   10.20    0.90
   9  -5  -2   10.20    0.90
  -9   5   2   11.20    1.30
  -9   5   2   10.40    1.00
   8  -5  -2    5.60    0.60
   8  -5  -2    4.80    0.60
  -8   5   2    4.20    0.70
  -8   5   2    4.30    1.00
   7  -5  -2   96.89    3.10
   7  -5  -2   99.19    3.10
  -7   5   2   98.39    3.60
  -7   5   2   97.29    3.30
   6  -5  -2   21.20    1.10
   6  -5  -2   21.70    1.10
  -6   5   2   22.20    1.20
  -6   5   2   20.80    1.50
   5  -5  -2    0.30    0.30
   5  -5  -2    0.20    0.30
  -5   5   2   -0.20    0.50
  -5   5   2    0.50    0.30
  -5   5   2   -0.20    0.30
  -5   5   2    0.60    0.50
  -5   5   2   -0.40    0.30
   4  -5  -2  128.09    3.90
  -4   5   2  128.09    3.80
  -4   5   2  129.89    3.80
  -4   5   2  129.49    4.10
  -4   5   2  129.59    3.80
   3  -5  -2    1.60    0.40
  -3   5   2    1.70    0.50
  -3   5   2    2.30    0.20
  -3   5   2    1.80    0.30
  -3   5   2    2.10    0.30
   2  -5  -2 1136.59   31.50
   2  -5  -2 1180.88   31.50
  -2   5   2 1109.89   31.50
  -2   5   2 1146.19   31.50
  -2   5   2 1138.39   31.60
   1  -5  -2   52.79    1.80
   1  -5  -2   50.19    1.80
  -1   5   2   51.19    1.80
  -1   5   2   52.59    1.70
  -1   5   2   49.50    1.80
   0  -5  -2  450.15   13.00
   0  -5  -2  480.85   13.00
   0  -5  -2  461.35   12.80
   0  -5  -2  474.35   12.90
   0   5   2  446.76   12.90
   0   5   2  459.05   12.90
   0   5   2  469.65   13.00
  -1  -5  -2   72.79    2.20
  -1  -5  -2   76.29    2.30
  -1  -5  -2   71.29    2.30
  -1  -5  -2   72.09    2.20
   1   5   2   71.89    2.20
   1   5   2   71.59    2.30
  -2  -5  -2  423.06   11.80
  -2  -5  -2  421.36   11.80
  -2  -5  -2  438.06   11.80
  -2  -5  -2  425.66   11.70
   2   5   2  439.56   11.80
   2   5   2  416.66   11.70
   2   5   2  386.76   11.80
  -3  -5  -2    4.50    0.40
  -3  -5  -2    3.70    0.40
  -3  -5  -2    4.40    0.50
  -3  -5  -2    5.30    0.50
   3   5   2    5.40    0.50
   3   5   2    3.30    0.40
   3   5   2    4.30    0.30
  -4  -5  -2 1735.43   46.10
  -4  -5  -2 1660.93   45.90
  -4  -5  -2 1756.72   45.90
  -4  -5  -2 1745.03   45.70
   4   5   2 1523.55   45.80
   4   5   2 1596.04   45.90
  -5  -5  -2   17.60    0.90
  -5  -5  -2   17.90    1.20
  -5  -5  -2   17.70    0.80
  -5  -5  -2   18.20    0.90
  -5  -5  -2   17.80    0.90
   5   5   2   16.20    0.90
   5   5   2   18.70    1.20
  -6  -5  -2    1.30    0.30
  -6  -5  -2    1.70    0.40
  -6  -5  -2    2.00    0.30
  -6  -5  -2    0.90    0.60
   6   5   2    2.20    0.40
   6   5   2    2.10    0.70
   6   5   2    1.10    0.30
  -7  -5  -2  138.69    4.00
  -7  -5  -2  139.89    4.00
   7   5   2  135.19    4.10
   7   5   2  141.49    4.20
   7   5   2  135.49    4.60
  -8  -5  -2  152.38    5.20
   8   5   2  154.78    4.50
   8   5   2  148.59    4.50
   8   5   2  151.58    5.10
  -9  -5  -2  127.09    4.70
   9   5   2  130.69    3.90
   9   5   2  125.19    3.90
   9   5   2  131.09    4.60
 -10  -5  -2   14.70    1.50
  10   5   2   17.50    1.00
  10   5   2   17.20    1.10
  10   5   2   18.80    1.80
 -11  -5  -2    0.30    1.00
  11   5   2   -0.40    1.00
  11   5   2   -0.90    0.50
  11   5   2   -0.60    0.40
 -12  -5  -2   11.20    1.50
  12   5   2   12.10    0.80
  12   5   2   14.20    1.70
  12   5   2   11.50    1.00
 -13  -5  -2   -0.20    1.00
  13   5   2    0.20    1.10
  13   5   2   -0.60    0.40
  13   5   2   -0.20    0.30
 -14  -5  -2    2.20    1.20
  14   5   2    2.70    0.50
  14   5   2    2.60    1.40
  14   5   2    3.70    0.60
 -15  -5  -2    1.30    1.20
 -15  -5  -2   -0.20    0.80
  15   5   2   -0.80    0.30
  15   5   2   -1.20    1.30
  12  -6  -2    0.20    0.50
 -12   6   2   -0.90    1.10
  11  -6  -2   11.50    1.00
 -11   6   2   10.40    1.40
 -11   6   2   12.30    1.50
  10  -6  -2    0.10    0.50
  10  -6  -2   -0.40    0.40
 -10   6   2    0.40    0.70
 -10   6   2    0.20    0.90
   9  -6  -2   17.20    1.10
   9  -6  -2   15.20    1.00
  -9   6   2   18.70    1.40
  -9   6   2   16.60    1.50
   8  -6  -2   30.00    1.40
   8  -6  -2   26.30    1.40
   8  -6  -2   31.10    1.40
  -8   6   2   30.30    2.00
  -8   6   2   31.70    1.60
   7  -6  -2   11.40    1.00
   7  -6  -2   12.90    0.90
  -7   6   2   12.70    1.20
  -7   6   2   11.60    1.10
   6  -6  -2   12.00    0.90
   6  -6  -2   11.10    0.90
  -6   6   2   11.70    0.60
  -6   6   2   11.70    1.10
  -6   6   2   12.20    0.90
   5  -6  -2    0.90    0.40
   5  -6  -2    1.40    0.40
  -5   6   2    1.70    0.70
  -5   6   2    1.70    0.40
  -5   6   2    1.10    0.30
   4  -6  -2   20.40    1.10
  -4   6   2   20.80    1.30
  -4   6   2   20.70    0.90
  -4   6   2   19.70    1.00
   3  -6  -2  104.89    3.50
   3  -6  -2  113.19    3.50
  -3   6   2  111.89    3.60
  -3   6   2  115.99    3.40
  -3   6   2  110.79    3.20
  -3   6   2  113.49    3.40
  -3   6   2  113.69    3.20
   2  -6  -2  590.24   15.80
   2  -6  -2  547.35   15.80
  -2   6   2  541.55   15.70
  -2   6   2  562.74   15.80
  -2   6   2  571.94   15.70
   1  -6  -2    0.90    0.40
   1  -6  -2    0.70    0.30
   1  -6  -2    1.50    0.40
  -1   6   2    0.60    0.40
  -1   6   2    0.50    0.40
  -1   6   2    0.70    0.30
   0  -6  -2 1308.37   39.00
   0  -6  -2 1411.66   38.70
   0  -6  -2 1423.26   38.90
   0  -6  -2 1412.16   39.00
   0   6   2 1418.26   38.90
   0   6   2 1454.95   39.00
   0   6   2 1471.25   39.00
  -1  -6  -2   30.70    1.30
  -1  -6  -2   32.60    1.20
  -1  -6  -2   31.20    1.20
   1   6   2   31.00    1.30
   1   6   2   32.50    1.30
   1   6   2   32.30    1.20
  -2  -6  -2  282.17    8.00
  -2  -6  -2  270.17    8.00
  -2  -6  -2  283.47    7.90
  -2  -6  -2  287.37    8.10
   2   6   2  278.87    7.90
   2   6   2  276.67    8.10
   2   6   2  284.17    8.00
  -3  -6  -2  295.57    8.10
  -3  -6  -2  298.97    8.30
  -3  -6  -2  293.57    8.40
  -3  -6  -2  303.07    8.30
   3   6   2  284.87    8.30
   3   6   2  291.77    8.20
   3   6   2  265.07    8.30
  -4  -6  -2  135.99    3.90
  -4  -6  -2  133.79    3.90
  -4  -6  -2  126.99    3.70
   4   6   2  125.79    3.70
   4   6   2  119.59    3.90
   4   6   2  123.79    3.90
  -5  -6  -2   48.10    1.70
  -5  -6  -2   48.40    1.70
  -5  -6  -2   49.30    1.60
  -5  -6  -2   47.60    2.00
   5   6   2   46.70    1.80
   5   6   2   50.49    1.80
  -6  -6  -2  324.27    9.80
  -6  -6  -2  343.87    9.50
  -6  -6  -2  318.37    9.40
  -6  -6  -2  339.07    9.30
  -6  -6  -2  338.47    9.50
   6   6   2  328.97    9.80
   6   6   2  322.47    9.40
  -7  -6  -2  109.59    3.30
  -7  -6  -2  111.49    3.40
   7   6   2  110.49    3.50
   7   6   2  110.49    3.90
  -8  -6  -2   39.00    1.50
  -8  -6  -2   36.60    2.00
  -8  -6  -2   35.20    1.30
   8   6   2   34.90    1.50
   8   6   2   35.80    1.50
   8   6   2   34.90    2.00
  -9  -6  -2  166.18    5.70
   9   6   2  160.58    5.50
   9   6   2  160.08    4.90
   9   6   2  161.88    4.90
 -10  -6  -2   65.79    3.20
  10   6   2   73.69    3.20
  10   6   2   67.29    2.40
  10   6   2   67.09    2.30
 -11  -6  -2    9.20    1.50
  11   6   2   12.50    1.10
  11   6   2   11.20    0.90
  11   6   2   14.80    1.70
 -12  -6  -2   15.70    1.70
  12   6   2   19.80    1.10
  12   6   2   23.90    2.20
  12   6   2   19.80    1.20
 -13  -6  -2    0.30    1.00
  13   6   2    0.20    1.20
  13   6   2   -0.40    0.40
  13   6   2   -0.20    0.50
 -14  -6  -2    2.80    1.30
  14   6   2    3.40    0.60
  14   6   2    2.60    1.40
 -15  -6  -2    0.40    1.30
  15   6   2    1.10    1.40
  15   6   2    0.30    0.50
  12  -7  -2    6.10    0.70
 -12   7   2    5.40    1.30
  11  -7  -2    3.20    0.60
 -11   7   2    3.20    1.20
  10  -7  -2    0.10    0.50
 -10   7   2   -0.80    1.00
 -10   7   2   -0.30    0.70
   9  -7  -2    1.30    0.50
   9  -7  -2    1.70    0.60
  -9   7   2   -0.20    0.90
  -9   7   2    2.00    0.60
   8  -7  -2   15.60    1.20
   8  -7  -2   18.80    1.10
  -8   7   2   14.80    1.40
  -8   7   2   15.50    1.20
   7  -7  -2  140.89    4.50
   7  -7  -2  142.79    4.40
  -7   7   2  142.09    4.90
  -7   7   2  142.39    4.40
   6  -7  -2    3.30    0.60
   6  -7  -2    2.60    0.60
  -6   7   2    2.60    0.40
  -6   7   2    2.50    0.50
  -6   7   2    3.50    0.90
   5  -7  -2    0.20    0.40
   5  -7  -2    0.00    0.30
  -5   7   2    0.30    0.40
  -5   7   2    0.60    0.30
  -5   7   2    0.50    0.60
   4  -7  -2  168.68    5.10
  -4   7   2  162.18    4.90
  -4   7   2  165.78    4.70
  -4   7   2  165.98    4.70
  -4   7   2  168.98    5.30
   3  -7  -2  136.39    4.10
   3  -7  -2  130.49    4.10
  -3   7   2  127.59    4.00
  -3   7   2  128.49    4.20
   2  -7  -2   -0.50    0.30
   2  -7  -2    0.20    0.40
   2  -7  -2   -0.20    0.30
  -2   7   2    0.20    0.40
  -2   7   2    0.60    0.40
  -2   7   2    1.90    0.40
   1  -7  -2   78.09    2.30
   1  -7  -2   81.49    2.70
   1  -7  -2   86.69    2.70
   1  -7  -2   84.49    2.70
  -1   7   2   79.49    2.70
  -1   7   2   78.99    2.70
  -1   7   2   87.59    2.70
   0  -7  -2 1188.78   32.40
   0  -7  -2 1101.29   32.40
   0  -7  -2 1175.28   32.20
   0  -7  -2 1173.18   32.40
   0   7   2 1128.69   32.40
   0   7   2 1252.57   32.40
   0   7   2 1186.28   32.40
  -1  -7  -2   29.00    1.10
  -1  -7  -2   26.30    1.30
  -1  -7  -2   28.40    1.30
  -1  -7  -2   29.40    1.10
   1   7   2   27.20    1.20
   1   7   2   26.80    1.20
   1   7   2   27.50    1.30
  -2  -7  -2   87.89    2.80
  -2  -7  -2   93.89    3.00
  -2  -7  -2   91.29    2.90
  -2  -7  -2   91.59    3.00
   2   7   2   89.29    3.00
   2   7   2   92.19    2.90
   2   7   2   88.39    2.80
  -3  -7  -2    2.40    0.50
  -3  -7  -2    2.10    0.50
  -3  -7  -2    2.80    0.40
  -3  -7  -2    2.90    0.60
   3   7   2    2.00    0.40
   3   7   2    2.30    0.50
   3   7   2    2.30    0.50
  -4  -7  -2 1324.97   37.50
  -4  -7  -2 1397.46   37.70
  -4  -7  -2 1208.28   37.50
  -4  -7  -2 1384.26   37.40
   4   7   2 1385.16   37.40
   4   7   2 1371.96   37.60
   4   7   2 1447.26   37.60
  -5  -7  -2   15.60    1.00
  -5  -7  -2   15.30    0.80
  -5  -7  -2   15.30    1.30
  -5  -7  -2   14.80    1.00
   5   7   2   15.10    1.10
   5   7   2   14.90    1.00
  -6  -7  -2    0.40    0.40
  -6  -7  -2    1.70    0.60
  -6  -7  -2    0.90    0.40
   6   7   2    0.60    0.40
   6   7   2    0.10    0.40
   6   7   2    1.00    0.60
  -7  -7  -2   -0.60    0.70
  -7  -7  -2   -0.80    0.40
  -7  -7  -2   -0.40    0.40
   7   7   2    0.50    0.70
   7   7   2    0.10    0.40
   7   7   2   -0.10    0.30
  -8  -7  -2    4.30    0.90
  -8  -7  -2    4.90    0.60
  -8  -7  -2    3.90    0.50
   8   7   2    3.40    1.00
   8   7   2    3.80    0.60
  -9  -7  -2  102.99    3.20
  -9  -7  -2  112.09    3.40
  -9  -7  -2  103.39    4.10
   9   7   2  102.89    3.40
   9   7   2  103.79    3.40
   9   7   2  102.79    4.00
 -10  -7  -2   -0.10    0.90
 -10  -7  -2   -0.50    0.60
  10   7   2    0.80    1.00
  10   7   2    0.30    0.50
  10   7   2    0.70    0.40
 -11  -7  -2   51.49    3.00
  11   7   2   49.10    2.00
  11   7   2   47.90    1.90
  11   7   2   50.69    2.90
 -12  -7  -2    1.90    1.20
  12   7   2    2.80    1.20
  12   7   2    1.80    0.50
  12   7   2    1.00    0.60
 -13  -7  -2    3.60    1.30
  13   7   2    8.00    1.50
  13   7   2    6.40    0.80
 -14  -7  -2    0.60    1.20
  14   7   2    4.20    1.50
  14   7   2    1.90    0.60
 -15  -7  -2   -0.10    1.30
  15   7   2    2.00    1.40
  15   7   2    0.70    0.60
  11  -8  -2    3.50    0.70
 -11   8   2    2.70    1.20
  10  -8  -2   -0.10    0.60
 -10   8   2   -0.60    1.00
   9  -8  -2    4.40    0.80
  -9   8   2    5.20    0.80
  -9   8   2    4.20    1.10
   8  -8  -2    5.10    0.70
   8  -8  -2    5.30    0.80
  -8   8   2    3.50    1.00
  -8   8   2    4.10    0.60
   7  -8  -2    7.80    0.90
   7  -8  -2    6.30    0.70
  -7   8   2    6.90    0.60
  -7   8   2    8.00    1.10
   6  -8  -2   38.30    1.80
   6  -8  -2   42.60    2.00
  -6   8   2   43.50    2.30
  -6   8   2   43.90    1.50
  -6   8   2   42.20    1.60
  -6   8   2   42.20    1.60
   5  -8  -2   45.70    1.90
  -5   8   2   43.50    1.50
  -5   8   2   44.80    1.70
  -5   8   2   44.70    1.50
  -5   8   2   45.70    2.20
   4  -8  -2   43.20    1.80
   4  -8  -2   42.70    1.80
  -4   8   2   42.40    1.70
  -4   8   2   45.40    2.00
   3  -8  -2    5.60    0.70
   3  -8  -2    6.90    0.80
  -3   8   2    5.80    0.60
  -3   8   2    6.30    0.80
   2  -8  -2   -0.10    0.40
   2  -8  -2    0.30    0.40
   2  -8  -2    0.70    0.40
  -2   8   2    0.20    0.50
  -2   8   2    0.70    0.40
   1  -8  -2    5.10    0.60
   1  -8  -2    8.70    0.80
   1  -8  -2   10.20    0.90
   1  -8  -2    8.70    0.40
  -1   8   2    9.50    0.90
  -1   8   2    5.90    0.60
   0  -8  -2  272.97    7.80
   0  -8  -2  270.47    8.00
   0  -8  -2  282.47    8.10
   0  -8  -2  280.37    8.10
   0   8   2  291.77    8.10
   0   8   2  269.37    8.10
   0   8   2  271.47    8.00
  -1  -8  -2   13.20    1.00
  -1  -8  -2   14.70    0.90
  -1  -8  -2   16.00    0.80
  -1  -8  -2   14.40    1.00
   1   8   2   13.80    1.00
   1   8   2   13.90    0.90
   1   8   2   13.40    0.90
  -2  -8  -2  718.73   19.80
  -2  -8  -2  754.22   20.00
  -2  -8  -2  731.73   20.00
  -2  -8  -2  716.73   19.90
   2   8   2  680.13   20.00
   2   8   2  670.93   20.00
   2   8   2  721.83   19.80
  -3  -8  -2  265.47    7.70
  -3  -8  -2  271.57    7.60
  -3  -8  -2  271.17    7.80
  -3  -8  -2  258.97    7.80
   3   8   2  273.07    7.80
   3   8   2  240.98    7.70
   3   8   2  269.67    7.60
  -4  -8  -2   59.09    2.20
  -4  -8  -2   61.29    2.40
  -4  -8  -2   59.79    2.20
  -4  -8  -2   60.69    2.00
   4   8   2   60.59    2.00
   4   8   2   57.99    2.30
   4   8   2   64.49    2.30
  -5  -8  -2    4.60    0.50
  -5  -8  -2    4.10    0.70
  -5  -8  -2    4.40    0.60
   5   8   2    5.00    0.70
   5   8   2    4.70    0.50
   5   8   2    7.00    0.70
  -6  -8  -2  101.09    3.10
  -6  -8  -2   94.49    3.20
  -6  -8  -2   98.39    3.60
   6   8   2   98.69    3.30
   6   8   2  101.49    3.30
  -7  -8  -2    1.00    0.40
  -7  -8  -2    1.00    0.50
  -7  -8  -2    1.10    0.80
   7   8   2    1.10    0.50
   7   8   2    1.70    0.70
   7   8   2    0.90    0.50
  -8  -8  -2   29.80    2.00
  -8  -8  -2   31.00    1.30
  -8  -8  -2   29.30    1.40
   8   8   2   30.40    2.00
   8   8   2   28.50    1.50
   8   8   2   30.00    1.40
  -9  -8  -2    6.20    0.60
  -9  -8  -2    5.40    0.70
  -9  -8  -2    4.90    1.10
   9   8   2    5.40    1.10
   9   8   2    6.70    0.80
 -10  -8  -2   48.40    2.80
 -10  -8  -2   52.69    2.10
 -10  -8  -2   49.80    1.70
  10   8   2   52.59    2.00
  10   8   2   49.70    2.10
  10   8   2   48.50    2.70
 -11  -8  -2   37.20    2.70
  11   8   2   40.20    1.90
  11   8   2   41.20    2.70
  11   8   2   36.40    1.70
 -12  -8  -2   11.50    1.60
  12   8   2   15.70    1.10
  12   8   2   15.30    1.30
  12   8   2   13.90    1.70
 -13  -8  -2    6.10    1.40
  13   8   2    9.70    0.90
  13   8   2   11.00    1.70
 -14  -8  -2    4.50    1.40
  14   8   2    7.30    1.60
  14   8   2    5.00    0.80
 -15  -8  -2    6.70    1.70
  15   8   2    9.10    1.90
  15   8   2    6.70    0.90
  11  -9  -2    0.30    0.70
 -11   9   2   -1.60    1.10
  10  -9  -2    1.90    0.70
 -10   9   2    2.80    1.20
   9  -9  -2    1.20    0.70
  -9   9   2    1.40    1.10
   8  -9  -2    2.70    0.70
  -8   9   2    2.60    0.70
  -8   9   2    1.90    1.00
   7  -9  -2    7.00    0.80
   7  -9  -2    7.30    0.90
  -7   9   2    4.20    1.00
  -7   9   2    6.80    0.70
   6  -9  -2  188.98    5.80
  -6   9   2  181.28    5.40
  -6   9   2  181.48    5.20
  -6   9   2  178.58    5.20
  -6   9   2  186.28    6.10
   5  -9  -2   24.50    1.50
   5  -9  -2   29.70    1.70
  -5   9   2   31.70    1.90
  -5   9   2   30.30    1.40
   4  -9  -2   69.09    2.60
   4  -9  -2   67.69    2.60
  -4   9   2   70.89    2.80
  -4   9   2   66.19    2.40
   3  -9  -2    8.60    0.90
   3  -9  -2    7.60    0.90
  -3   9   2    8.00    0.80
  -3   9   2    8.20    0.90
   2  -9  -2   69.39    2.60
   2  -9  -2   69.69    2.50
  -2   9   2   64.99    2.50
  -2   9   2   68.79    2.50
   1  -9  -2    5.80    0.70
   1  -9  -2    7.40    0.40
   1  -9  -2    9.50    0.80
   1  -9  -2    6.30    0.80
  -1   9   2    5.40    0.70
  -1   9   2    5.60    0.70
   0  -9  -2  259.17    7.40
   0  -9  -2  252.67    7.50
   0  -9  -2  241.88    7.50
   0  -9  -2  253.97    7.20
   0   9   2  259.97    7.50
   0   9   2  253.17    7.50
  -1  -9  -2   15.60    1.20
  -1  -9  -2   16.60    1.20
  -1  -9  -2   15.90    0.90
  -1  -9  -2   16.90    0.90
   1   9   2   16.20    1.00
   1   9   2   16.40    1.10
   1   9   2   14.20    1.10
  -2  -9  -2    0.80    0.50
  -2  -9  -2    0.80    0.40
  -2  -9  -2    0.30    0.50
  -2  -9  -2    0.80    0.40
   2   9   2    0.60    0.50
   2   9   2    0.50    0.40
   2   9   2    1.10    0.40
  -3  -9  -2   18.00    1.20
  -3  -9  -2   19.30    1.00
  -3  -9  -2   18.40    1.20
  -3  -9  -2   17.30    1.30
   3   9   2   19.90    1.20
   3   9   2   18.60    1.00
   3   9   2   17.90    1.20
  -4  -9  -2    0.20    0.50
  -4  -9  -2    0.30    0.50
  -4  -9  -2    0.50    0.40
   4   9   2    0.10    0.40
   4   9   2    1.00    0.60
   4   9   2    0.40    0.50
  -5  -9  -2  115.79    3.90
  -5  -9  -2  119.79    3.60
  -5  -9  -2  122.39    4.10
   5   9   2  120.69    3.90
   5   9   2  113.79    3.90
   5   9   2  122.29    3.70
  -6  -9  -2  124.39    3.90
  -6  -9  -2  116.29    4.20
  -6  -9  -2  122.59    3.70
   6   9   2  123.29    4.00
   6   9   2  121.79    4.00
  -7  -9  -2    9.80    1.10
  -7  -9  -2   13.60    1.00
  -7  -9  -2   12.30    0.90
   7   9   2   12.50    1.30
   7   9   2   11.90    1.00
   7   9   2   11.90    1.10
  -8  -9  -2    0.50    0.70
  -8  -9  -2   -0.50    0.50
  -8  -9  -2    0.30    0.50
   8   9   2   -0.10    0.60
   8   9   2   -0.30    0.40
   8   9   2    1.70    0.90
  -9  -9  -2    8.30    0.80
  -9  -9  -2    6.80    1.20
  -9  -9  -2    7.20    0.70
   9   9   2    5.90    0.80
   9   9   2    6.00    0.70
   9   9   2    9.50    1.30
 -10  -9  -2    6.20    0.80
 -10  -9  -2    4.40    1.10
 -10  -9  -2    7.40    0.70
  10   9   2    7.00    0.90
  10   9   2    5.60    1.30
 -11  -9  -2   43.60    2.80
  11   9   2   35.70    2.60
  11   9   2   39.90    1.80
  11   9   2   38.30    2.00
 -12  -9  -2    8.50    1.40
  12   9   2   12.40    1.70
  12   9   2   10.40    1.10
 -13  -9  -2    3.90    1.40
  13   9   2    5.70    0.90
  13   9   2    8.10    1.60
 -14  -9  -2    1.80    1.30
  14   9   2    1.40    0.70
  14   9   2    0.70    1.30
 -15  -9  -2    0.20    1.40
  15   9   2    1.10    1.40
  15   9   2    0.10    0.70
  10 -10  -2   -1.10    0.70
 -10  10   2    2.60    1.20
   9 -10  -2    6.50    1.00
  -9  10   2    7.40    1.30
   8 -10  -2    0.40    0.70
  -8  10   2    1.10    1.10
   7 -10  -2    5.10    0.90
  -7  10   2    4.50    1.10
   6 -10  -2    0.70    0.70
   6 -10  -2    0.10    0.30
  -6  10   2    0.10    0.90
   5 -10  -2   31.70    1.90
   5 -10  -2   31.10    1.80
  -5  10   2   36.90    2.10
  -5  10   2   33.10    1.60
   4 -10  -2  100.29    3.60
   4 -10  -2  103.39    3.60
  -4  10   2  100.39    3.40
  -4  10   2  100.99    3.70
   3 -10  -2   66.19    2.60
   3 -10  -2   64.69    2.50
  -3  10   2   63.69    2.60
  -3  10   2   63.39    2.40
   2 -10  -2  182.18    5.60
   2 -10  -2  180.98    5.60
  -2  10   2  180.38    5.60
  -2  10   2  164.18    5.40
   1 -10  -2    5.00    0.70
   1 -10  -2    6.70    0.80
   1 -10  -2    7.50    0.50
  -1  10   2    6.00    0.80
  -1  10   2    5.00    0.70
   0 -10  -2    4.00    0.60
   0 -10  -2    5.80    0.70
   0 -10  -2    4.50    0.60
   0 -10  -2    4.30    0.40
   0  10   2    3.30    0.60
   0  10   2    3.50    0.60
  -1 -10  -2    8.30    0.90
  -1 -10  -2    6.40    0.70
  -1 -10  -2    7.90    0.70
  -1 -10  -2    7.10    0.80
   1  10   2    7.50    0.80
   1  10   2    7.40    0.70
  -2 -10  -2  634.34   17.20
  -2 -10  -2  574.24   17.30
  -2 -10  -2  615.14   17.30
  -2 -10  -2  623.24   17.20
   2  10   2  593.14   17.30
   2  10   2  622.94   17.20
  -3 -10  -2   43.60    1.90
  -3 -10  -2   44.00    2.00
  -3 -10  -2   42.80    1.70
   3  10   2   40.50    1.80
   3  10   2   40.60    1.70
   3  10   2   41.10    2.00
  -4 -10  -2  207.68    6.40
  -4 -10  -2  210.08    6.40
  -4 -10  -2  211.08    6.10
   4  10   2  209.88    6.10
   4  10   2  206.78    6.40
   4  10   2  199.48    6.30
  -5 -10  -2  198.68    6.30
  -5 -10  -2  202.08    5.80
  -5 -10  -2  201.28    6.10
   5  10   2  191.28    6.10
   5  10   2  198.18    5.90
   5  10   2  199.18    6.20
  -6 -10  -2    7.70    1.00
  -6 -10  -2    9.00    0.90
  -6 -10  -2    8.30    0.70
   6  10   2    7.70    0.80
   6  10   2    8.10    0.70
   6  10   2    9.50    1.00
  -7 -10  -2    1.10    0.60
  -7 -10  -2    0.20    0.80
  -7 -10  -2    1.50    0.50
   7  10   2    0.20    0.60
   7  10   2    1.30    0.50
  -8 -10  -2   64.79    3.00
  -8 -10  -2   62.49    2.30
  -8 -10  -2   64.19    2.40
   8  10   2   64.89    2.50
   8  10   2   62.39    2.90
   8  10   2   65.79    2.60
  -9 -10  -2    0.20    0.50
  -9 -10  -2    0.60    0.60
  -9 -10  -2    0.50    0.90
   9  10   2   -0.10    0.90
   9  10   2    0.40    0.50
   9  10   2    0.20    0.70
 -10 -10  -2    7.10    0.80
 -10 -10  -2    6.40    0.70
 -10 -10  -2    4.80    1.20
  10  10   2    5.90    0.80
  10  10   2    7.40    1.00
  10  10   2    5.80    1.30
 -11 -10  -2    5.60    1.30
  11  10   2    5.40    1.40
  11  10   2    6.30    0.90
 -12 -10  -2    1.40    1.20
  12  10   2    1.10    1.20
  12  10   2    0.20    0.70
 -13 -10  -2    0.80    1.20
  13  10   2    0.70    1.20
  13  10   2   -0.70    0.70
 -14 -10  -2    0.60    1.30
  14  10   2    0.50    1.40
  14  10   2    1.70    0.80
 -15 -10  -2   -0.50    1.40
  15  10   2   -0.80    0.70
  15  10   2    0.10    1.50
  10 -11  -2   -0.50    0.80
 -10  11   2   -0.70    1.10
   9 -11  -2    6.80    1.10
  -9  11   2    5.50    1.30
   8 -11  -2    3.10    0.90
  -8  11   2    4.60    1.30
   7 -11  -2    6.40    1.00
  -7  11   2    4.70    1.10
   6 -11  -2    9.60    1.10
  -6  11   2    7.30    1.10
   5 -11  -2  111.69    3.90
   5 -11  -2  108.79    3.80
  -5  11   2  109.09    3.60
  -5  11   2  104.69    4.10
   4 -11  -2  145.79    4.80
   4 -11  -2  148.69    4.80
  -4  11   2  139.59    4.90
  -4  11   2  140.59    4.60
   3 -11  -2   63.29    2.70
   3 -11  -2   67.29    2.70
  -3  11   2   69.09    2.80
  -3  11   2   64.79    2.60
   2 -11  -2   -0.40    0.50
   2 -11  -2    0.90    0.70
  -2  11   2    0.40    0.60
  -2  11   2    1.40    0.70
   1 -11  -2   17.80    1.50
   1 -11  -2   19.40    0.80
   1 -11  -2   19.50    1.40
  -1  11   2   17.80    1.40
  -1  11   2   19.50    1.40
   0 -11  -2    4.70    0.80
   0 -11  -2    3.40    0.40
   0 -11  -2    2.80    0.70
   0  11   2    4.70    0.70
   0  11   2    3.60    0.70
  -1 -11  -2   -0.70    0.40
  -1 -11  -2    0.10    0.40
  -1 -11  -2   -0.80    0.50
  -1 -11  -2   -0.50    0.60
   1  11   2   -0.30    0.50
   1  11   2   -0.90    0.50
  -2 -11  -2    1.40    0.70
  -2 -11  -2    1.10    0.50
  -2 -11  -2    1.30    0.70
  -2 -11  -2    0.30    0.50
   2  11   2    0.50    0.60
   2  11   2    1.10    0.50
  -3 -11  -2  100.19    3.60
  -3 -11  -2  104.79    3.70
  -3 -11  -2  104.89    3.40
   3  11   2  123.19    3.90
   3  11   2   99.79    3.40
   3  11   2  105.99    3.70
  -4 -11  -2  193.98    6.10
  -4 -11  -2  197.78    5.90
  -4 -11  -2  195.98    6.10
   4  11   2  194.08    6.10
   4  11   2  200.28    6.10
   4  11   2  193.68    5.90
  -5 -11  -2    7.00    0.90
  -5 -11  -2    6.90    0.70
  -5 -11  -2    6.40    0.90
   5  11   2    5.90    0.80
   5  11   2    6.30    0.70
   5  11   2    6.30    0.80
  -6 -11  -2   50.79    2.10
  -6 -11  -2   43.70    1.80
  -6 -11  -2   48.40    2.40
   6  11   2   45.20    1.90
   6  11   2   46.10    2.10
   6  11   2   46.10    2.20
  -7 -11  -2   33.80    2.10
  -7 -11  -2   34.90    1.80
  -7 -11  -2   33.20    1.50
   7  11   2   33.40    1.90
   7  11   2   35.30    1.80
  -8 -11  -2   90.09    3.70
  -8 -11  -2   81.99    3.00
  -8 -11  -2   80.89    2.80
   8  11   2   85.19    3.10
   8  11   2   81.09    3.20
  -9 -11  -2    0.80    0.60
  -9 -11  -2    0.30    0.60
  -9 -11  -2    0.80    1.00
   9  11   2    1.10    0.60
   9  11   2    1.10    0.70
   9  11   2    1.10    0.90
 -10 -11  -2    9.10    0.90
 -10 -11  -2    7.10    1.00
 -10 -11  -2    7.20    1.30
  10  11   2    8.00    0.90
  10  11   2    9.20    1.10
  10  11   2    6.90    1.30
 -11 -11  -2   -0.20    1.10
  11  11   2   -0.50    0.70
  11  11   2    0.40    1.10
 -12 -11  -2    1.90    1.20
  12  11   2    5.30    1.40
  12  11   2    3.20    0.90
 -13 -11  -2   10.20    1.60
  13  11   2   16.90    2.00
  13  11   2   10.90    1.20
 -14 -11  -2    2.40    1.40
  14  11   2    1.30    0.90
  14  11   2    3.00    1.60
   9 -12  -2   -0.20    0.80
  -9  12   2    1.80    1.10
   8 -12  -2    0.40    0.90
  -8  12   2    0.40    1.10
   7 -12  -2    0.00    0.80
  -7  12   2   -0.90    1.00
   6 -12  -2   10.60    1.20
  -6  12   2   12.10    1.50
   5 -12  -2    8.80    1.10
  -5  12   2    9.90    1.30
   4 -12  -2   -0.40    0.70
   4 -12  -2    1.20    0.60
  -4  12   2    0.30    0.60
  -4  12   2    0.10    0.90
   3 -12  -2   32.10    1.80
   3 -12  -2   31.50    2.00
  -3  12   2   29.50    1.70
  -3  12   2   31.90    2.00
   2 -12  -2    9.00    1.10
   2 -12  -2    8.70    1.00
  -2  12   2    8.50    1.00
  -2  12   2    8.20    1.00
   1 -12  -2   87.19    3.20
   1 -12  -2   84.79    2.50
   1 -12  -2   82.19    3.30
  -1  12   2   81.19    3.10
  -1  12   2   82.89    3.10
   0 -12  -2    2.00    0.40
   0 -12  -2    2.50    0.70
   0 -12  -2    2.70    0.70
   0  12   2    2.40    0.70
   0  12   2    1.00    0.60
  -1 -12  -2    4.70    0.90
  -1 -12  -2    5.30    0.90
  -1 -12  -2    3.40    0.60
   1  12   2    3.60    0.70
   1  12   2    3.50    0.80
  -2 -12  -2    1.00    0.70
  -2 -12  -2    0.80    0.50
   2  12   2    1.40    0.70
   2  12   2    0.60    0.50
  -3 -12  -2   14.70    1.10
  -3 -12  -2   17.10    1.30
  -3 -12  -2   17.20    1.50
   3  12   2   17.30    1.20
   3  12   2   10.90    1.10
  -4 -12  -2   51.29    2.00
  -4 -12  -2   54.69    2.40
  -4 -12  -2   52.09    2.30
   4  12   2   48.90    2.10
   4  12   2   52.39    2.40
  -5 -12  -2   31.20    1.90
  -5 -12  -2   33.50    1.90
  -5 -12  -2   29.60    1.50
   5  12   2   29.50    1.70
   5  12   2   32.50    1.90
   5  12   2   30.10    1.60
  -6 -12  -2  162.98    5.60
  -6 -12  -2  165.58    5.10
  -6 -12  -2  165.08    5.40
   6  12   2  164.28    5.40
   6  12   2  168.68    5.10
   6  12   2  166.48    5.50
  -7 -12  -2   10.60    1.30
  -7 -12  -2   11.50    0.90
  -7 -12  -2   12.40    1.10
   7  12   2   10.60    1.10
   7  12   2   14.70    1.30
   7  12   2   13.10    1.10
  -8 -12  -2   18.10    1.50
  -8 -12  -2   17.50    1.20
  -8 -12  -2   12.50    1.40
   8  12   2   19.50    1.70
   8  12   2   18.30    1.40
  -9 -12  -2   23.00    2.20
  -9 -12  -2   25.90    1.60
  -9 -12  -2   23.30    1.40
   9  12   2   24.80    1.80
   9  12   2   21.70    1.50
   9  12   2   21.80    2.00
 -10 -12  -2    3.60    1.20
  10  12   2    2.90    1.20
  10  12   2    3.60    0.90
 -11 -12  -2    5.30    1.40
  11  12   2    6.20    1.40
  11  12   2    7.00    1.10
 -12 -12  -2    4.00    1.40
  12  12   2    3.90    1.40
  12  12   2    3.70    1.00
 -13 -12  -2    0.20    1.20
  13  12   2    0.40    0.80
  13  12   2   -0.30    1.30
 -14 -12  -2   -1.00    1.30
  14  12   2   -0.10    1.30
  14  12   2    0.80    0.90
   8 -13  -2    1.70    1.00
  -8  13   2    1.90    1.30
   7 -13  -2    0.80    0.90
  -7  13   2    1.60    1.20
   6 -13  -2   14.20    1.40
  -6  13   2   14.00    1.60
   5 -13  -2    0.60    0.80
  -5  13   2   -0.20    0.90
   4 -13  -2   10.00    1.20
  -4  13   2    9.50    1.30
   3 -13  -2   -1.80    0.70
   3 -13  -2   -0.20    0.60
  -3  13   2   -1.70    0.80
  -3  13   2   -0.70    0.60
   2 -13  -2   17.50    1.50
   2 -13  -2   14.30    1.40
  -2  13   2   15.40    1.40
  -2  13   2   18.00    1.50
   1 -13  -2   -0.20    0.70
   1 -13  -2   -0.10    0.60
  -1  13   2   -0.20    0.70
  -1  13   2    0.40    0.70
   0 -13  -2   14.00    1.30
   0 -13  -2   21.30    1.60
   0 -13  -2   19.50    1.10
   0  13   2   22.30    1.50
   0  13   2   20.60    1.60
  -1 -13  -2    0.70    0.70
  -1 -13  -2    0.20    0.50
   1  13   2    1.70    0.70
   1  13   2    1.50    0.70
  -2 -13  -2    2.00    0.70
  -2 -13  -2    0.70    0.60
   2  13   2    2.30    0.80
   2  13   2    1.70    0.70
  -3 -13  -2   13.60    1.40
  -3 -13  -2   18.20    1.60
   3  13   2   12.90    1.30
   3  13   2   15.70    1.30
  -4 -13  -2    1.70    0.70
  -4 -13  -2    2.90    0.80
   4  13   2    3.00    0.80
   4  13   2    2.50    0.70
  -5 -13  -2    2.60    0.80
  -5 -13  -2    2.70    0.80
   5  13   2    3.30    0.70
   5  13   2    3.20    0.90
  -6 -13  -2    9.10    1.20
  -6 -13  -2   10.20    1.10
  -6 -13  -2   11.80    1.20
   6  13   2   11.50    1.30
   6  13   2   10.20    1.00
   6  13   2   12.60    1.10
  -7 -13  -2    0.70    0.70
  -7 -13  -2    1.40    0.90
  -7 -13  -2    1.80    0.80
   7  13   2    0.10    0.60
   7  13   2    2.00    0.90
   7  13   2    1.80    0.70
  -8 -13  -2  140.09    5.20
  -8 -13  -2  140.99    4.70
   8  13   2  138.29    4.90
   8  13   2  136.39    4.70
  -9 -13  -2    0.70    0.70
  -9 -13  -2   -0.40    1.00
   9  13   2    0.80    0.60
   9  13   2    0.50    0.80
   9  13   2   -0.50    1.00
 -10 -13  -2   11.50    1.60
  10  13   2   14.60    1.70
  10  13   2   13.20    1.30
 -11 -13  -2    1.90    1.20
  11  13   2    2.70    0.90
  11  13   2    2.30    1.30
 -12 -13  -2    0.60    1.20
  12  13   2    1.60    1.20
  12  13   2   -0.20    0.80
 -13 -13  -2    3.50    1.50
  13  13   2    6.10    1.60
  13  13   2    4.50    1.10
 -14 -13  -2   -0.60    1.30
  14  13   2    1.20    0.90
  14  13   2    0.30    1.40
   8 -14  -2    0.50    1.00
  -8  14   2    1.50    1.30
   7 -14  -2    3.10    1.10
  -7  14   2    5.20    1.30
   6 -14  -2    0.90    1.00
  -6  14   2    0.00    1.10
   5 -14  -2    1.10    0.90
  -5  14   2    0.90    1.00
   4 -14  -2    6.90    1.20
  -4  14   2    6.50    1.20
   3 -14  -2    6.60    1.10
  -3  14   2    4.20    1.10
  -3  14   2    9.00    1.00
   2 -14  -2    3.40    1.00
   2 -14  -2    2.20    0.80
  -2  14   2    2.50    0.80
  -2  14   2    2.70    0.90
   1 -14  -2   -0.20    0.70
   1 -14  -2    0.50    0.80
  -1  14   2    1.40    0.80
  -1  14   2   -0.20    0.70
   0 -14  -2  165.28    5.60
   0 -14  -2  165.88    4.90
   0  14   2  160.98    5.30
   0  14   2  160.28    5.50
  -1 -14  -2    3.20    0.60
  -1 -14  -2    4.80    1.00
   1  14   2    5.30    0.90
   1  14   2    4.10    0.90
  -2 -14  -2   87.79    3.50
  -2 -14  -2   81.19    3.00
   2  14   2   83.19    3.40
   2  14   2   87.39    3.10
  -3 -14  -2    8.40    1.10
  -3 -14  -2    5.60    0.90
   3  14   2    7.50    0.90
   3  14   2    9.80    1.20
  -4 -14  -2    1.30    0.80
  -4 -14  -2   -0.70    0.70
   4  14   2    1.50    0.80
   4  14   2   -0.20    0.60
  -5 -14  -2   12.00    1.30
  -5 -14  -2   15.90    1.70
   5  14   2   15.10    1.30
   5  14   2   11.90    1.20
  -6 -14  -2   43.90    2.50
  -6 -14  -2   46.00    2.40
   6  14   2   42.20    2.00
   6  14   2   46.70    2.50
  -7 -14  -2    8.00    1.20
  -7 -14  -2    9.00    1.10
   7  14   2    8.20    0.90
   7  14   2    6.50    1.10
  -8 -14  -2    2.60    1.00
  -8 -14  -2    3.50    0.90
   8  14   2    2.50    1.00
   8  14   2    2.90    0.80
  -9 -14  -2   21.10    2.20
  -9 -14  -2   19.80    1.70
   9  14   2   20.20    1.90
 -10 -14  -2    1.70    1.20
  10  14   2    3.10    1.00
  10  14   2    3.10    1.30
 -11 -14  -2   -0.80    1.10
  11  14   2   -0.40    0.90
  11  14   2   -0.10    1.20
 -12 -14  -2    2.80    1.40
  12  14   2    0.30    0.90
  12  14   2    1.70    1.40
 -13 -14  -2    0.20    1.40
  13  14   2   -0.30    0.90
  13  14   2    0.60    1.40
 -14 -14  -2   -0.20    1.40
  14  14   2    0.90    1.00
  14  14   2    2.30    1.50
   7 -15  -2    1.50    1.10
  -7  15   2    0.20    1.30
   6 -15  -2    0.40    1.00
  -6  15   2   -0.40    1.20
   5 -15  -2    2.60    1.10
  -5  15   2    0.80    1.10
   4 -15  -2    0.60    0.90
  -4  15   2    0.50    1.00
   3 -15  -2    3.40    1.00
  -3  15   2    2.80    1.10
   2 -15  -2   22.80    2.10
  -2  15   2   23.50    1.90
  -2  15   2   22.80    1.70
   1 -15  -2    2.50    1.00
  -1  15   2    3.90    0.90
  -1  15   2    2.80    0.90
   0 -15  -2   21.40    1.80
   0 -15  -2   22.00    1.10
   0  15   2   19.50    1.80
   0  15   2   22.50    1.70
  -1 -15  -2   -1.20    0.80
  -1 -15  -2   -0.10    0.50
   1  15   2   -0.40    0.70
   1  15   2   -1.20    0.70
  -2 -15  -2   91.19    3.80
  -2 -15  -2   92.99    3.30
   2  15   2   94.29    3.40
   2  15   2   90.79    3.70
  -3 -15  -2    9.50    1.00
  -3 -15  -2   12.70    1.40
   3  15   2   10.40    1.10
   3  15   2    9.80    1.20
  -4 -15  -2   89.89    3.70
  -4 -15  -2   88.89    3.40
   4  15   2   86.99    3.60
   4  15   2   91.89    3.30
  -5 -15  -2    1.00    0.90
  -5 -15  -2    3.10    1.00
   5  15   2    3.00    1.00
   5  15   2    0.80    0.70
  -6 -15  -2   -0.50    0.90
  -6 -15  -2    0.40    0.80
   6  15   2    0.10    0.70
   6  15   2    0.50    0.90
  -7 -15  -2    1.10    0.90
  -7 -15  -2    0.90    0.90
   7  15   2    0.90    0.70
   7  15   2    1.10    0.90
  -8 -15  -2   13.40    1.50
  -8 -15  -2   16.40    1.50
   8  15   2   14.70    1.60
   8  15   2   15.00    1.30
  -9 -15  -2    4.50    1.00
  -9 -15  -2    4.00    1.20
   9  15   2    6.40    1.20
 -10 -15  -2    3.70    1.30
  10  15   2    5.60    1.20
  10  15   2    3.60    1.30
 -11 -15  -2   24.70    2.60
  11  15   2   27.60    2.70
  11  15   2   26.20    2.20
 -12 -15  -2    0.80    1.30
  12  15   2   -0.40    1.40
  12  15   2    1.50    1.00
 -13 -15  -2    2.00    1.40
  13  15   2    3.90    1.60
  13  15   2    2.40    1.10
   6 -16  -2   24.10    2.10
  -6  16   2   23.80    2.30
   5 -16  -2    7.20    1.40
  -5  16   2    6.70    1.40
   4 -16  -2    3.00    1.10
  -4  16   2    3.20    1.20
   3 -16  -2    3.70    1.20
  -3  16   2    1.80    1.10
   2 -16  -2   47.60    2.80
  -2  16   2   43.80    2.50
   1 -16  -2   -1.30    0.90
  -1  16   2    0.30    0.80
  -1  16   2   -0.10    0.90
   0 -16  -2   15.90    1.60
   0 -16  -2   20.20    1.10
   0  16   2   20.50    1.80
   0  16   2   18.90    1.80
  -1 -16  -2    0.90    0.60
  -1 -16  -2    2.00    1.00
   1  16   2    0.10    0.80
   1  16   2    0.50    0.90
  -2 -16  -2   11.40    1.00
  -2 -16  -2   13.50    1.50
   2  16   2   11.60    1.40
   2  16   2   13.00    1.20
  -3 -16  -2    6.70    1.20
  -3 -16  -2    6.20    0.90
   3  16   2    8.00    1.00
   3  16   2    5.90    1.10
  -4 -16  -2    2.40    0.90
  -4 -16  -2    3.10    1.10
   4  16   2    0.90    1.00
   4  16   2    3.20    0.80
  -5 -16  -2    4.60    1.10
  -5 -16  -2    3.70    1.00
   5  16   2    4.30    1.10
   5  16   2    3.10    0.80
  -6 -16  -2    4.40    1.10
  -6 -16  -2    2.50    1.00
   6  16   2    6.60    1.00
   6  16   2    3.10    1.00
  -7 -16  -2    9.20    1.20
  -7 -16  -2    9.00    1.40
   7  16   2    9.90    1.10
   7  16   2   11.80    1.50
  -8 -16  -2    0.60    0.90
  -8 -16  -2    0.80    1.00
   8  16   2   -0.50    0.90
   8  16   2   -0.80    0.60
  -9 -16  -2    1.50    1.10
   9  16   2    1.10    1.00
 -10 -16  -2    1.00    1.20
  10  16   2    0.40    1.00
 -11 -16  -2    8.70    1.60
  11  16   2    8.10    1.40
  11  16   2   11.80    1.80
 -12 -16  -2    0.90    1.40
  12  16   2   -0.30    1.30
  12  16   2   -0.40    1.00
 -13 -16  -2    0.90    1.50
  13  16   2    0.00    1.00
  13  16   2    0.50    1.50
   5 -17  -2    0.70    1.20
  -5  17   2   -0.40    1.20
   4 -17  -2    2.20    1.10
  -4  17   2    1.40    1.20
   3 -17  -2    7.80    1.40
  -3  17   2    4.80    1.30
   2 -17  -2   10.60    1.50
  -2  17   2    8.60    1.40
   1 -17  -2    8.90    1.40
  -1  17   2    8.70    1.40
  -1  17   2    7.20    1.50
   0 -17  -2   37.00    1.60
   0 -17  -2   33.50    2.50
   0  17   2   33.80    2.20
   0  17   2   34.00    2.30
  -1 -17  -2   -0.20    0.60
  -1 -17  -2   -0.80    0.90
   1  17   2    0.50    0.80
   1  17   2    1.30    0.90
  -2 -17  -2   51.59    2.40
  -2 -17  -2   55.29    3.00
   2  17   2   58.89    2.70
   2  17   2   58.09    2.90
  -3 -17  -2   -0.60    0.70
  -3 -17  -2   -0.90    0.90
   3  17   2    0.20    1.00
   3  17   2   -0.80    0.80
  -4 -17  -2   -0.20    0.90
  -4 -17  -2   -1.00    0.70
   4  17   2   -0.90    0.90
   4  17   2   -0.70    0.70
  -5 -17  -2    3.20    1.10
  -5 -17  -2    2.10    1.00
   5  17   2    1.70    1.00
   5  17   2    2.20    0.80
  -6 -17  -2    4.20    1.10
  -6 -17  -2    1.10    1.00
   6  17   2    3.10    0.90
   6  17   2    1.90    1.10
  -7 -17  -2    1.60    1.10
  -7 -17  -2    4.90    1.10
   7  17   2    1.90    0.80
   7  17   2    2.50    1.10
  -8 -17  -2    5.30    1.20
  -8 -17  -2    4.80    1.30
   8  17   2    3.70    1.20
   8  17   2    4.70    1.00
  -9 -17  -2   15.70    1.80
   9  17   2   15.60    1.60
 -10 -17  -2    8.70    1.70
  10  17   2    7.60    1.40
 -11 -17  -2    0.50    1.30
  11  17   2    0.00    1.30
  11  17   2    2.10    1.10
 -12 -17  -2    0.20    1.40
  12  17   2    0.20    1.40
  12  17   2   -0.20    1.10
   4 -18  -2   -1.00    1.20
  -4  18   2    0.20    1.20
   3 -18  -2    2.30    1.20
  -3  18   2    0.40    1.20
   2 -18  -2    4.10    1.30
  -2  18   2    3.40    1.20
   1 -18  -2   -1.10    1.00
  -1  18   2   -1.70    1.00
   0 -18  -2    1.50    1.10
   0  18   2    0.70    1.00
   0  18   2    3.20    1.00
  -1 -18  -2    3.20    0.70
  -1 -18  -2    3.70    1.20
   1  18   2    3.30    1.00
   1  18   2    3.40    1.00
  -2 -18  -2    1.00    1.10
  -2 -18  -2   -0.40    0.70
   2  18   2    1.30    1.00
   2  18   2    0.90    0.90
  -3 -18  -2    0.10    1.10
  -3 -18  -2   -0.80    0.80
   3  18   2    0.60    1.00
   3  18   2   -0.30    0.90
  -4 -18  -2    1.40    1.20
  -4 -18  -2   -0.70    0.80
   4  18   2    0.60    0.80
   4  18   2    1.70    1.10
  -5 -18  -2    6.70    1.10
  -5 -18  -2    6.90    1.30
   5  18   2    6.50    1.30
   5  18   2    6.70    1.10
  -6 -18  -2   -1.10    0.90
  -6 -18  -2    0.40    1.00
   6  18   2    1.40    1.10
   6  18   2    1.10    0.80
  -7 -18  -2    0.60    1.00
  -7 -18  -2    0.00    1.00
   7  18   2   -0.30    0.80
   7  18   2    1.20    1.10
  -8 -18  -2    3.40    1.10
  -8 -18  -2    1.40    1.20
   8  18   2    2.40    0.90
   8  18   2    3.30    1.30
  -9 -18  -2   -0.10    1.20
   9  18   2    1.40    1.10
 -10 -18  -2   -1.70    1.30
  10  18   2    1.10    1.20
 -11 -18  -2    0.00    1.40
  11  18   2    3.80    1.30
  11  18   2    0.60    1.40
 -12 -18  -2   -0.30    1.40
  12  18   2    0.10    1.40
  12  18   2    2.00    1.20
   2 -19  -2    8.40    1.60
  -2  19   2   10.60    1.60
   1 -19  -2    2.70    1.30
  -1  19   2    1.70    1.10
   0 -19  -2    6.30    1.50
   0  19   2    4.90    1.20
  -1 -19  -2    3.10    1.30
   1  19   2    3.30    1.10
   1  19   2    4.40    1.20
  -2 -19  -2    1.70    1.20
  -2 -19  -2   -0.50    1.00
   2  19   2    0.30    1.00
   2  19   2    0.10    1.00
  -3 -19  -2   -0.70    0.80
  -3 -19  -2    4.00    1.30
   3  19   2    0.60    1.00
   3  19   2    0.40    0.90
  -4 -19  -2   -0.40    0.90
  -4 -19  -2    1.20    1.20
   4  19   2    0.20    1.00
   4  19   2    1.80    0.90
  -5 -19  -2   -1.70    0.90
  -5 -19  -2    0.20    1.10
   5  19   2   -0.80    0.80
   5  19   2    1.10    1.10
  -6 -19  -2    2.00    1.10
  -6 -19  -2   -1.60    0.90
   6  19   2    0.50    0.80
   6  19   2   -1.10    1.00
  -7 -19  -2   -0.80    1.00
  -7 -19  -2    0.50    1.10
   7  19   2   -0.90    0.80
   7  19   2   -1.40    1.00
  -8 -19  -2   -0.30    1.10
   8  19   2   -0.30    0.80
   8  19   2   -0.70    1.10
  -9 -19  -2    0.90    1.30
   9  19   2   -0.90    0.70
   9  19   2   -1.90    1.10
 -10 -19  -2    0.80    1.40
  10  19   2    0.20    1.30
 -11 -19  -2   -0.20    1.40
  11  19   2    1.60    1.30
  11  19   2    1.80    1.50
   1 -20  -2    0.40    1.30
  -1  20   2    0.00    1.20
   0 -20  -2    0.20    1.20
   0  20   2    1.50    1.10
  -1 -20  -2    1.10    1.40
   1  20   2    0.70    1.00
  -2 -20  -2    2.20    1.30
   2  20   2    0.40    1.00
   2  20   2    2.50    1.10
  -3 -20  -2   -0.10    1.20
   3  20   2    0.70    0.90
   3  20   2    1.10    1.20
  -4 -20  -2    3.90    1.40
  -4 -20  -2    0.10    1.00
   4  20   2    0.80    1.00
   4  20   2    2.20    1.20
  -5 -20  -2    5.10    1.40
  -5 -20  -2    0.90    1.10
   5  20   2    4.90    1.10
   5  20   2    2.50    1.20
  -6 -20  -2   -2.70    1.00
  -6 -20  -2   -0.20    1.10
   6  20   2    2.60    1.30
   6  20   2    0.80    0.90
  -7 -20  -2    0.50    1.20
  -7 -20  -2    2.30    1.20
   7  20   2    1.10    0.90
   7  20   2    2.50    1.30
  -8 -20  -2   -1.80    1.20
   8  20   2    0.30    0.90
   8  20   2    0.20    1.30
  -9 -20  -2    1.40    1.40
   9  20   2    2.10    1.40
   9  20   2    2.50    1.00
 -10 -20  -2   -0.90    1.30
  10  20   2    0.00    1.30
  -1 -21  -2    1.50    1.30
   1  21   2   -0.70    1.10
  -2 -21  -2    8.80    1.70
   2  21   2    3.70    1.30
  -3 -21  -2   -0.60    1.30
   3  21   2    2.00    1.20
   3  21   2   -0.70    1.00
  -4 -21  -2   -0.20    1.30
   4  21   2    0.20    1.00
   4  21   2    1.00    1.20
  -5 -21  -2    0.20    1.20
  -5 -21  -2   -1.60    1.00
   5  21   2    2.40    1.30
   5  21   2    0.80    1.00
  -6 -21  -2   -2.00    1.10
  -6 -21  -2    0.60    1.20
   6  21   2    0.10    0.90
   6  21   2    1.30    1.30
  -7 -21  -2   -0.30    1.20
   7  21   2    3.10    1.40
   7  21   2    1.50    1.00
  -8 -21  -2   -1.70    1.20
   8  21   2    0.00    0.90
   8  21   2   -0.30    1.40
   5  21  -3   -2.00    1.30
   5  21  -3    1.00    1.10
  -5 -21   3   -0.50    1.20
  -5 -21   3    0.80    1.50
   4  21  -3    0.50    1.30
   4  21  -3   -1.10    1.10
  -4 -21   3   -0.50    1.10
  -4 -21   3   -1.50    1.30
   3  21  -3   -0.80    1.20
   3  21  -3    0.40    1.10
  -3 -21   3    0.60    1.40
   8  20  -3    2.00    1.40
   8  20  -3    2.80    1.20
  -8 -20   3   -2.20    1.40
   7  20  -3    0.00    1.30
   7  20  -3   -0.90    1.00
  -7 -20   3   -3.10    1.30
   6  20  -3    1.90    1.10
   6  20  -3    1.00    1.30
  -6 -20   3    0.40    1.20
  -6 -20   3   -1.40    1.20
   5  20  -3   -0.90    1.20
   5  20  -3    1.30    1.10
  -5 -20   3   -0.70    1.30
  -5 -20   3    0.10    1.20
   4  20  -3   -0.90    1.10
   4  20  -3   -0.10    1.10
  -4 -20   3   -0.80    1.10
  -4 -20   3   -1.90    1.20
   3  20  -3   -1.70    1.00
   3  20  -3    0.30    1.20
  -3 -20   3    0.90    1.20
  -3 -20   3   -1.00    1.00
   2  20  -3    1.10    1.20
   2  20  -3    0.30    1.10
  -2 -20   3   -0.70    0.90
  -2 -20   3   -0.10    1.30
   1  20  -3    0.10    1.10
  -1 -20   3   -1.50    1.20
   0  20  -3    0.60    1.20
   0 -20   3   -0.20    1.30
   9  19  -3    0.10    1.30
  -9 -19   3   -1.30    1.50
   8  19  -3    0.90    1.30
   8  19  -3   -0.40    0.90
  -8 -19   3   -1.00    1.30
   7  19  -3    2.70    1.40
   7  19  -3    1.20    1.00
  -7 -19   3    1.80    1.40
  -7 -19   3   -0.50    1.30
   6  19  -3    3.90    1.10
   6  19  -3    2.90    1.40
  -6 -19   3    4.30    1.40
  -6 -19   3    0.70    1.20
   5  19  -3    2.20    1.10
   5  19  -3    1.70    1.20
  -5 -19   3    1.10    1.30
  -5 -19   3   -0.30    1.10
   4  19  -3    1.80    1.20
   4  19  -3    1.50    1.10
  -4 -19   3    2.10    1.30
  -4 -19   3   -1.00    1.00
   3  19  -3    1.00    1.00
   3  19  -3    0.20    1.10
  -3 -19   3    0.10    1.00
  -3 -19   3    1.00    1.30
   2  19  -3   -0.80    1.00
   2  19  -3    0.10    1.10
  -2 -19   3   -0.40    1.20
  -2 -19   3    0.10    0.90
   1  19  -3   -0.20    1.10
   1  19  -3    1.30    1.10
  -1 -19   3    0.10    1.20
  -1 -19   3    0.80    0.80
   0  19  -3   -2.50    1.10
   0 -19   3    3.20    1.30
  -1  19  -3   -1.70    1.10
   1 -19   3    0.60    1.30
  -2  19  -3   -0.70    1.20
   2 -19   3   -0.10    1.20
  10  18  -3   -0.40    1.30
 -10 -18   3   -1.30    1.30
   9  18  -3    3.60    1.40
  -9 -18   3   -0.70    1.40
   8  18  -3    1.70    1.00
   8  18  -3    0.30    1.20
  -8 -18   3   -1.30    1.30
   7  18  -3    1.10    1.20
   7  18  -3    1.80    1.00
  -7 -18   3    4.00    1.30
  -7 -18   3   -0.60    1.30
   6  18  -3    0.50    1.10
   6  18  -3   -0.10    0.90
  -6 -18   3    0.70    1.20
  -6 -18   3   -1.40    1.10
   5  18  -3    3.70    1.10
   5  18  -3    2.50    1.20
  -5 -18   3    0.80    1.20
  -5 -18   3    2.60    1.20
   4  18  -3   -3.00    0.90
   4  18  -3   -0.10    0.90
  -4 -18   3    0.30    1.10
  -4 -18   3   -0.70    1.00
   3  18  -3   -1.30    1.10
   3  18  -3   -0.60    0.90
  -3 -18   3   -1.10    0.90
  -3 -18   3   -1.20    1.10
   2  18  -3    0.20    1.00
   2  18  -3   -2.00    0.90
  -2 -18   3   -0.80    1.10
  -2 -18   3   -0.40    0.90
   1  18  -3    5.60    1.20
   1  18  -3    7.90    1.40
  -1 -18   3    5.50    1.50
  -1 -18   3    6.20    1.00
   0  18  -3    0.50    1.10
   0  18  -3    0.30    1.10
   0 -18   3    0.20    1.20
   0 -18   3    0.90    0.70
  -1  18  -3    0.40    1.10
   1 -18   3    0.30    1.20
  -2  18  -3    6.90    1.50
   2 -18   3    6.40    1.50
  -3  18  -3   -0.10    1.10
   3 -18   3   -0.20    1.20
  11  17  -3   -1.20    1.10
  11  17  -3   -1.10    1.30
 -11 -17   3   -3.00    1.30
  10  17  -3   -0.50    1.10
 -10 -17   3   -0.80    1.40
   9  17  -3    4.60    1.30
  -9 -17   3    2.70    1.40
   8  17  -3    0.30    1.10
   8  17  -3    0.70    0.90
  -8 -17   3    0.00    1.20
   7  17  -3    0.10    0.90
   7  17  -3    1.60    1.20
  -7 -17   3    0.00    1.10
  -7 -17   3    0.30    1.20
   6  17  -3    1.30    1.10
   6  17  -3    1.10    0.90
  -6 -17   3    0.90    1.10
  -6 -17   3   -0.50    1.10
   5  17  -3   30.50    2.10
   5  17  -3   24.70    2.10
  -5 -17   3   29.00    2.40
  -5 -17   3   23.20    2.30
   4  17  -3   -1.10    0.80
   4  17  -3   -0.30    1.00
  -4 -17   3   -0.30    1.00
  -4 -17   3    0.40    1.10
   3  17  -3    9.00    1.30
   3  17  -3    6.00    1.30
  -3 -17   3    5.50    1.30
  -3 -17   3    6.70    1.20
   2  17  -3   10.00    1.40
   2  17  -3    9.60    1.40
  -2 -17   3   13.10    1.70
  -2 -17   3    7.90    1.10
   1  17  -3    0.30    1.00
   1  17  -3    1.90    1.00
  -1 -17   3    0.80    0.80
  -1 -17   3    1.50    1.20
   0  17  -3   -1.50    0.90
   0  17  -3   -0.60    1.00
   0 -17   3   -0.40    1.10
   0 -17   3    1.60    0.70
  -1  17  -3    0.00    1.00
   1 -17   3    0.70    0.60
   1 -17   3    1.20    1.20
  -2  17  -3    6.00    1.30
   2 -17   3    9.20    1.50
  -3  17  -3   -0.50    1.10
   3 -17   3    1.40    1.20
  -4  17  -3    0.90    1.20
   4 -17   3    1.40    1.30
  -5  17  -3   -0.50    1.20
   5 -17   3    1.10    1.20
  12  16  -3    0.40    1.40
  12  16  -3    0.90    1.10
 -12 -16   3   -1.80    1.40
  11  16  -3    1.00    1.30
  11  16  -3    0.50    1.10
 -11 -16   3   -1.10    1.40
  10  16  -3    1.10    1.10
 -10 -16   3   -0.90    1.30
   9  16  -3    1.00    1.00
  -9 -16   3   -1.30    1.20
   8  16  -3    3.30    1.20
  -8 -16   3    4.40    1.20
  -8 -16   3    3.10    1.30
   7  16  -3    2.40    1.10
   7  16  -3    3.80    1.00
  -7 -16   3    3.50    1.10
  -7 -16   3    3.00    1.20
   6  16  -3    0.60    1.10
   6  16  -3    0.80    0.90
  -6 -16   3   -0.60    1.00
  -6 -16   3    1.00    1.00
   5  16  -3    2.70    1.10
   5  16  -3    1.20    0.90
  -5 -16   3    3.50    1.10
  -5 -16   3    0.40    1.00
   4  16  -3   -0.70    0.80
   4  16  -3    2.60    1.10
  -4 -16   3   -0.40    1.00
  -4 -16   3    0.90    1.00
   3  16  -3   61.89    2.80
   3  16  -3   60.89    3.10
  -3 -16   3   54.69    2.80
  -3 -16   3   55.19    3.10
   2  16  -3    2.20    0.90
   2  16  -3    1.20    1.00
  -2 -16   3    1.80    0.90
  -2 -16   3    2.30    1.20
   1  16  -3   29.70    2.00
   1  16  -3   27.50    2.20
  -1 -16   3   26.00    2.40
  -1 -16   3   29.00    1.90
   0  16  -3   -0.90    0.90
   0  16  -3   -1.80    0.90
   0 -16   3   -1.00    1.00
   0 -16   3    0.30    0.70
  -1  16  -3    0.60    0.90
  -1  16  -3    0.40    0.90
   1 -16   3    1.00    0.60
   1 -16   3    0.20    1.10
  -2  16  -3    0.70    1.00
   2 -16   3    0.20    1.10
  -3  16  -3   -2.50    0.90
   3 -16   3    0.70    1.10
  -4  16  -3   -0.90    1.00
   4 -16   3    3.10    1.20
  -5  16  -3   -1.30    1.10
   5 -16   3   -0.30    1.00
  -6  16  -3    0.70    1.30
   6 -16   3   -0.80    1.10
  12  15  -3   -0.80    1.30
  12  15  -3    0.30    1.00
 -12 -15   3   -0.60    1.40
  11  15  -3   -0.10    1.00
  11  15  -3   -1.90    1.20
 -11 -15   3   -1.10    1.30
  10  15  -3   -0.50    1.20
  10  15  -3    3.90    1.20
 -10 -15   3    0.90    1.30
   9  15  -3    0.40    1.10
  -9 -15   3    0.00    1.20
   8  15  -3   -0.20    1.00
  -8 -15   3    1.00    1.20
  -8 -15   3    0.00    0.90
   7  15  -3    5.00    1.10
   7  15  -3    5.30    1.10
  -7 -15   3    6.00    1.30
  -7 -15   3    7.80    1.30
   6  15  -3    2.70    0.90
   6  15  -3    3.60    1.00
  -6 -15   3    2.60    1.10
  -6 -15   3    2.10    1.10
   5  15  -3    0.50    0.90
   5  15  -3   -0.30    0.80
  -5 -15   3    1.70    0.90
  -5 -15   3   -0.40    1.00
   4  15  -3    3.30    0.90
   4  15  -3    2.30    1.00
  -4 -15   3    1.50    1.00
  -4 -15   3    1.30    1.00
   3  15  -3   11.90    1.30
   3  15  -3   11.10    1.40
  -3 -15   3    9.00    1.20
  -3 -15   3   14.80    1.60
   2  15  -3    1.60    1.00
   2  15  -3    1.80    0.90
  -2 -15   3    1.30    0.80
  -2 -15   3    1.90    1.10
   1  15  -3    1.40    0.90
   1  15  -3    0.00    0.90
  -1 -15   3    0.10    0.80
  -1 -15   3   -0.10    0.90
   0  15  -3    0.30    0.60
   0  15  -3    1.20    0.90
   0  15  -3   -1.10    0.80
   0 -15   3    0.60    0.70
   0 -15   3   -0.90    1.00
  -1  15  -3    0.40    0.90
  -1  15  -3   -0.50    0.90
   1 -15   3   -0.50    1.00
   1 -15   3    0.60    0.60
  -2  15  -3   -0.80    0.80
  -2  15  -3   -0.60    0.90
   2 -15   3   -2.30    0.90
  -3  15  -3   15.10    1.60
   3 -15   3   17.10    1.70
  -4  15  -3   -0.90    0.90
   4 -15   3    1.00    1.00
  -5  15  -3   -1.50    1.00
   5 -15   3    0.00    1.00
  -6  15  -3    0.40    1.20
   6 -15   3   -0.50    1.00
  -7  15  -3    1.30    1.20
   7 -15   3    1.30    1.20
  13  14  -3    0.50    1.10
  13  14  -3    4.80    1.60
 -13 -14   3   -1.20    1.40
  12  14  -3    0.00    1.30
  12  14  -3   -1.60    0.90
 -12 -14   3   -0.90    1.40
  11  14  -3    0.20    1.00
  11  14  -3    1.10    1.30
 -11 -14   3   -1.70    1.30
  10  14  -3   -0.80    1.10
  10  14  -3   -1.30    0.90
 -10 -14   3   -1.80    1.10
   9  14  -3    0.50    1.00
  -9 -14   3    1.30    1.20
   8  14  -3   -1.60    0.80
  -8 -14   3   -0.10    0.80
  -8 -14   3   -0.40    1.10
   7  14  -3    2.90    1.00
   7  14  -3    4.40    1.00
  -7 -14   3    3.60    1.20
  -7 -14   3    3.60    1.00
   6  14  -3   24.90    2.10
   6  14  -3   25.60    1.80
  -6 -14   3   28.10    2.30
  -6 -14   3   25.00    2.00
   5  14  -3    0.10    0.80
   5  14  -3    0.80    0.90
  -5 -14   3    1.00    0.90
  -5 -14   3   -0.50    0.90
   4  14  -3   21.80    1.90
   4  14  -3   22.40    1.60
  -4 -14   3   20.80    1.90
  -4 -14   3   19.50    1.90
   3  14  -3   39.30    2.40
   3  14  -3   41.70    2.10
  -3 -14   3   43.30    2.30
  -3 -14   3   43.10    2.50
   2  14  -3   -1.30    0.70
   2  14  -3   -0.90    0.80
  -2 -14   3   -1.60    0.80
  -2 -14   3   -0.10    0.80
   1  14  -3   12.20    1.20
   1  14  -3   14.80    1.50
   1  14  -3   12.90    1.30
  -1 -14   3   15.50    1.50
  -1 -14   3   11.30    1.30
   0  14  -3    3.20    1.00
   0  14  -3    5.00    1.00
   0  14  -3    3.70    0.70
   0 -14   3    3.90    0.80
   0 -14   3    2.40    1.00
  -1  14  -3    0.70    0.60
  -1  14  -3    0.40    0.80
  -1  14  -3    1.00    0.90
   1 -14   3    0.00    0.90
   1 -14   3    1.50    0.70
  -2  14  -3    0.30    0.60
  -2  14  -3    0.20    0.90
  -2  14  -3    1.20    0.90
   2 -14   3   -0.50    0.80
   2 -14   3    0.60    1.00
  -3  14  -3    7.10    1.10
  -3  14  -3    7.50    1.20
   3 -14   3    7.00    1.20
  -4  14  -3    1.00    1.00
   4 -14   3    0.90    1.00
  -5  14  -3    5.20    1.20
   5 -14   3    6.40    1.20
  -6  14  -3    0.20    1.00
   6 -14   3    0.60    1.00
  -7  14  -3   -1.70    1.10
   7 -14   3    0.40    1.00
  -8  14  -3   -0.60    1.20
   8 -14   3   -1.10    1.00
  13  13  -3   -0.60    1.00
  13  13  -3    0.70    1.40
 -13 -13   3   -0.80    1.40
  12  13  -3    1.40    1.00
  12  13  -3    1.80    1.40
 -12 -13   3    2.40    1.40
  11  13  -3    0.80    0.90
  11  13  -3   -0.60    1.20
 -11 -13   3    1.50    1.30
  10  13  -3   -1.60    0.80
  10  13  -3    0.10    1.10
 -10 -13   3    0.10    1.20
   9  13  -3   -1.90    0.80
  -9 -13   3   -1.20    0.90
  -9 -13   3   -0.70    1.00
   8  13  -3    4.30    1.00
   8  13  -3    4.00    0.90
  -8 -13   3    3.30    1.20
  -8 -13   3    2.50    0.90
   7  13  -3   16.40    1.40
   7  13  -3   14.90    1.50
  -7 -13   3   14.00    1.60
  -7 -13   3   14.00    1.30
   6  13  -3   10.30    1.20
   6  13  -3   10.40    1.10
  -6 -13   3   12.40    1.30
  -6 -13   3    9.20    1.30
   5  13  -3   46.20    2.20
   5  13  -3   46.30    2.50
  -5 -13   3   47.80    2.40
  -5 -13   3   46.80    2.50
   4  13  -3    0.10    0.70
   4  13  -3    0.90    0.70
  -4 -13   3    0.50    0.80
  -4 -13   3    1.00    0.80
   3  13  -3   76.99    3.00
   3  13  -3   76.89    3.10
  -3 -13   3   76.59    3.20
  -3 -13   3   77.29    3.10
   2  13  -3   10.10    1.10
   2  13  -3   14.00    1.30
  -2 -13   3   13.00    1.30
  -2 -13   3   15.90    1.50
   1  13  -3    7.00    1.10
   1  13  -3    5.00    0.70
   1  13  -3    5.00    1.00
  -1 -13   3    4.80    1.00
  -1 -13   3    5.40    0.90
   0  13  -3    7.80    1.10
   0  13  -3    4.30    0.90
   0  13  -3    7.00    0.80
   0 -13   3    6.30    1.10
   0 -13   3    6.80    0.90
  -1  13  -3    7.90    1.00
  -1  13  -3    8.70    1.20
  -1  13  -3    7.30    0.80
   1 -13   3    6.80    0.80
   1 -13   3    6.30    1.10
   1 -13   3    5.80    0.90
  -2  13  -3    0.50    0.90
  -2  13  -3    0.50    0.60
  -2  13  -3    1.60    0.80
   2 -13   3    1.00    0.90
   2 -13   3    0.80    0.70
  -3  13  -3   11.90    1.20
  -3  13  -3   11.40    1.20
  -3  13  -3   10.60    1.30
   3 -13   3   12.20    1.40
   3 -13   3   12.90    1.20
  -4  13  -3    5.60    1.10
   4 -13   3    4.50    1.10
  -5  13  -3    9.70    1.40
   5 -13   3   11.40    1.30
  -6  13  -3    7.40    1.30
   6 -13   3    4.40    1.10
  -7  13  -3    3.50    1.20
   7 -13   3    3.70    1.10
  -8  13  -3    0.40    1.20
   8 -13   3   -0.90    0.90
  13  12  -3    4.30    1.50
  13  12  -3    2.90    1.00
 -13 -12   3    1.60    1.40
  12  12  -3    6.30    1.20
  12  12  -3    6.80    1.60
 -12 -12   3    3.50    1.50
  11  12  -3   12.80    1.80
  11  12  -3   11.80    1.30
 -11 -12   3   11.30    1.70
  10  12  -3    4.30    1.00
  10  12  -3    2.10    1.20
 -10 -12   3    2.60    1.20
   9  12  -3   -0.60    1.00
   9  12  -3   -0.70    0.80
  -9 -12   3    1.50    0.70
  -9 -12   3   -0.40    1.00
   8  12  -3    1.20    0.70
   8  12  -3   -0.20    0.80
  -8 -12   3    1.70    1.00
  -8 -12   3    0.90    0.70
   7  12  -3    0.20    0.70
   7  12  -3    0.00    0.70
  -7 -12   3   -1.70    0.60
  -7 -12   3    0.70    0.90
   6  12  -3    2.10    0.70
   6  12  -3    2.30    0.90
   6  12  -3    2.20    0.70
  -6 -12   3    2.20    1.00
  -6 -12   3    1.90    0.80
   5  12  -3    8.50    1.00
   5  12  -3   12.10    1.10
  -5 -12   3   11.20    1.10
  -5 -12   3   10.40    1.20
   4  12  -3    0.80    0.70
   4  12  -3    0.60    0.70
  -4 -12   3    1.20    0.80
  -4 -12   3    0.50    0.70
   3  12  -3   43.90    2.00
   3  12  -3   42.10    2.20
  -3 -12   3   45.70    2.20
  -3 -12   3   44.20    2.20
   2  12  -3   32.60    1.70
   2  12  -3   31.20    1.70
   2  12  -3   32.00    1.80
  -2 -12   3   30.40    1.90
  -2 -12   3   30.60    1.80
   1  12  -3    2.00    0.70
   1  12  -3    2.20    0.60
   1  12  -3    2.90    0.80
  -1 -12   3    2.50    0.80
  -1 -12   3    2.30    0.70
   0  12  -3   25.00    1.40
   0  12  -3   24.40    1.70
   0  12  -3   23.40    1.60
   0 -12   3   25.80    1.70
   0 -12   3   24.50    1.50
   0 -12   3   24.00    1.80
  -1  12  -3    0.10    0.60
  -1  12  -3   -0.10    0.50
  -1  12  -3   -0.70    0.70
   1 -12   3   -0.40    0.50
   1 -12   3    0.20    0.60
   1 -12   3   -0.70    0.70
  -2  12  -3   -0.50    0.50
  -2  12  -3    1.60    0.70
  -2  12  -3    0.00    0.70
   2 -12   3    0.00    0.80
   2 -12   3   -0.10    0.70
  -3  12  -3   36.40    1.80
  -3  12  -3   39.60    2.20
  -3  12  -3   42.70    2.00
   3 -12   3   37.70    2.10
   3 -12   3   40.80    2.30
  -4  12  -3   22.10    1.40
  -4  12  -3   24.60    1.90
  -4  12  -3   25.40    1.60
   4 -12   3   27.20    1.70
   4 -12   3   26.80    2.00
  -5  12  -3    0.20    0.80
   5 -12   3    1.30    0.90
  -6  12  -3    7.20    1.30
   6 -12   3    6.60    1.10
  -7  12  -3    1.20    1.00
   7 -12   3   -0.40    0.90
  -8  12  -3    5.90    1.40
   8 -12   3    5.00    1.10
  -9  12  -3   -0.60    1.10
   9 -12   3   -0.40    0.90
  14  11  -3    3.90    1.50
  14  11  -3    2.90    1.00
 -14 -11   3    0.90    1.50
  13  11  -3    1.90    0.90
  13  11  -3    0.70    1.30
 -13 -11   3   -0.40    1.40
  12  11  -3    6.30    1.50
  12  11  -3    6.90    1.10
 -12 -11   3    3.80    1.40
  11  11  -3   -0.10    0.80
  11  11  -3   -0.30    1.10
 -11 -11   3   -0.50    1.10
  10  11  -3    3.10    1.20
  10  11  -3    2.30    0.90
 -10 -11   3    1.20    1.20
   9  11  -3    1.30    0.60
   9  11  -3   -1.30    0.70
   9  11  -3    0.30    0.90
  -9 -11   3    0.90    1.00
  -9 -11   3    0.50    0.60
   8  11  -3   -0.20    0.70
   8  11  -3   -0.20    0.60
  -8 -11   3    0.90    0.70
  -8 -11   3    0.60    1.00
   7  11  -3    6.70    1.00
   7  11  -3   12.20    1.10
  -7 -11   3   11.30    1.10
  -7 -11   3    8.60    1.30
   6  11  -3    2.70    0.70
   6  11  -3    2.20    0.70
   6  11  -3    2.20    0.80
  -6 -11   3    2.40    0.90
  -6 -11   3    2.10    0.80
   5  11  -3    6.80    0.90
   5  11  -3    6.40    0.80
   5  11  -3    8.40    1.00
  -5 -11   3    5.70    0.90
  -5 -11   3    6.30    1.00
   4  11  -3   -0.30    0.70
   4  11  -3    0.20    0.60
   4  11  -3   -0.10    0.60
  -4 -11   3   -0.20    0.70
  -4 -11   3   -0.30    0.70
   3  11  -3   44.60    2.00
   3  11  -3   40.90    1.90
   3  11  -3   40.20    2.00
  -3 -11   3   39.00    2.10
  -3 -11   3   41.70    2.10
   2  11  -3   -0.20    0.60
   2  11  -3   -0.50    0.40
   2  11  -3    0.10    0.60
  -2 -11   3    0.60    0.60
  -2 -11   3   -0.20    0.60
   1  11  -3   61.49    2.50
   1  11  -3   59.89    2.30
  -1 -11   3   60.39    2.70
  -1 -11   3   60.59    2.40
  -1 -11   3   59.69    2.60
   0  11  -3    6.10    0.90
   0  11  -3    6.40    0.70
   0  11  -3    8.30    1.00
   0 -11   3    5.70    0.90
   0 -11   3    7.70    0.90
   0 -11   3    6.90    0.80
  -1  11  -3   17.30    1.40
  -1  11  -3   19.30    1.20
  -1  11  -3   17.90    1.40
   1 -11   3   21.50    1.30
   1 -11   3   20.80    1.40
   1 -11   3   18.50    1.50
  -2  11  -3    6.20    0.70
  -2  11  -3    7.20    1.00
  -2  11  -3    5.90    0.90
   2 -11   3    5.60    0.90
   2 -11   3    5.40    0.70
   2 -11   3    7.30    0.90
  -3  11  -3   39.50    1.70
  -3  11  -3   40.80    1.90
  -3  11  -3   36.60    2.10
   3 -11   3   40.20    2.00
   3 -11   3   37.80    2.10
  -4  11  -3   -0.60    0.80
  -4  11  -3    0.50    0.60
  -4  11  -3   -0.50    0.50
   4 -11   3    0.20    0.60
   4 -11   3    0.70    0.70
  -5  11  -3   65.09    2.80
  -5  11  -3   57.79    2.30
  -5  11  -3   60.69    2.40
   5 -11   3   60.59    2.60
   5 -11   3   63.19    2.70
  -6  11  -3    2.30    1.00
   6 -11   3    1.10    0.80
  -7  11  -3    0.50    0.90
   7 -11   3   -0.50    0.80
  -8  11  -3   -0.30    1.00
   8 -11   3   -0.30    0.80
  -9  11  -3    0.50    1.10
   9 -11   3    0.40    0.80
 -10  11  -3    7.50    1.50
  10 -11   3    8.50    1.20
  14  10  -3   -0.90    1.30
  14  10  -3    0.00    0.80
 -14 -10   3    0.00    1.40
  13  10  -3    0.20    0.80
  13  10  -3    2.70    1.30
 -13 -10   3   -0.20    1.40
  12  10  -3    5.50    1.00
  12  10  -3    7.10    1.50
 -12 -10   3    3.60    1.50
  11  10  -3    7.50    1.40
  11  10  -3    6.00    1.00
 -11 -10   3    6.20    1.40
  10  10  -3    6.80    1.30
  10  10  -3    7.10    1.40
  10  10  -3    8.70    1.10
 -10 -10   3    5.50    1.30
   9  10  -3   28.00    2.10
   9  10  -3   26.30    1.80
   9  10  -3   22.90    1.50
  -9 -10   3   21.50    1.50
  -9 -10   3   24.40    2.20
   8  10  -3   -0.50    0.60
   8  10  -3   -0.20    0.80
   8  10  -3   -0.80    0.50
  -8 -10   3   -0.10    0.90
  -8 -10   3   -0.30    0.60
   7  10  -3    5.50    0.80
   7  10  -3    4.40    0.70
  -7 -10   3    5.30    0.80
  -7 -10   3    2.70    0.90
   6  10  -3    1.90    0.70
   6  10  -3    1.20    0.50
  -6 -10   3    0.70    0.60
  -6 -10   3    1.80    0.90
   5  10  -3    1.50    0.60
   5  10  -3    1.90    0.70
   5  10  -3    1.50    0.60
  -5 -10   3    2.70    0.80
  -5 -10   3    1.00    0.60
   4  10  -3   15.30    1.30
   4  10  -3   14.70    1.20
   4  10  -3   16.20    1.20
  -4 -10   3   15.00    1.40
  -4 -10   3   14.00    1.20
   3  10  -3    2.10    0.50
   3  10  -3    3.60    0.70
   3  10  -3    2.50    0.60
   3  10  -3    3.20    0.70
  -3 -10   3    2.80    0.70
  -3 -10   3    1.80    0.70
   2  10  -3    3.90    0.70
   2  10  -3    3.60    0.60
   2  10  -3    3.90    0.70
  -2 -10   3    4.50    0.70
  -2 -10   3    3.20    0.70
   1  10  -3  133.39    4.30
   1  10  -3  136.19    4.30
   1  10  -3  131.89    4.40
  -1 -10   3  134.79    4.50
  -1 -10   3  139.89    4.40
  -1 -10   3  135.69    4.30
   0  10  -3   41.30    1.70
   0  10  -3   38.70    1.80
   0  10  -3   37.80    1.80
   0 -10   3   40.80    2.00
   0 -10   3   39.20    1.90
   0 -10   3   39.30    1.80
  -1  10  -3  438.26   12.60
  -1  10  -3  434.56   12.70
  -1  10  -3  426.96   12.70
   1 -10   3  447.06   12.80
   1 -10   3  465.45   12.80
   1 -10   3  441.96   12.60
  -2  10  -3    0.00    0.60
  -2  10  -3    0.00    0.40
  -2  10  -3   -0.60    0.50
   2 -10   3    0.40    0.40
   2 -10   3    0.60    0.60
   2 -10   3   -0.30    0.50
  -3  10  -3    0.30    0.70
  -3  10  -3   -0.40    0.50
  -3  10  -3   -0.50    0.50
   3 -10   3    0.40    0.60
   3 -10   3    0.30    0.60
  -4  10  -3    4.70    0.70
  -4  10  -3    5.10    0.70
  -4  10  -3    4.00    1.00
   4 -10   3    5.40    0.80
   4 -10   3    4.30    0.80
  -5  10  -3    8.10    0.80
  -5  10  -3    6.70    0.80
  -5  10  -3    6.60    1.10
   5 -10   3    7.90    0.90
   5 -10   3    6.40    0.90
  -6  10  -3    5.70    1.00
  -6  10  -3    4.90    0.80
  -6  10  -3    4.90    1.00
   6 -10   3    5.00    0.80
   6 -10   3    4.10    0.90
  -7  10  -3    6.70    1.20
   7 -10   3    7.70    1.00
  -8  10  -3   -0.10    1.00
   8 -10   3    1.40    0.80
  -9  10  -3    0.90    1.10
   9 -10   3    1.40    0.80
 -10  10  -3   -0.10    1.10
  10 -10   3    0.80    0.80
  14   9  -3    1.80    0.90
  14   9  -3    3.10    1.40
 -14  -9   3   -0.20    1.40
  13   9  -3    0.00    0.70
  13   9  -3   -0.20    1.30
 -13  -9   3   -0.60    1.30
  12   9  -3    2.50    0.80
  12   9  -3    1.60    1.20
 -12  -9   3    0.00    1.20
  11   9  -3    0.00    0.70
  11   9  -3    2.70    1.20
 -11  -9   3   -0.40    1.10
  10   9  -3   61.79    3.10
  10   9  -3   61.49    2.60
  10   9  -3   59.19    2.40
 -10  -9   3   64.09    3.30
   9   9  -3   16.60    1.20
   9   9  -3   13.90    1.50
   9   9  -3   16.40    1.50
  -9  -9   3   12.00    1.50
  -9  -9   3   16.40    1.20
   8   9  -3    8.30    0.80
   8   9  -3   10.10    1.00
   8   9  -3   12.10    1.30
  -8  -9   3    9.00    1.30
  -8  -9   3    9.50    0.90
   7   9  -3   28.00    1.60
   7   9  -3   29.70    1.50
  -7  -9   3   29.10    1.60
  -7  -9   3   29.10    2.00
   6   9  -3   15.00    1.30
   6   9  -3   14.50    1.10
  -6  -9   3   17.00    1.50
  -6  -9   3   14.40    1.20
   5   9  -3    0.10    0.50
   5   9  -3    0.60    0.60
   5   9  -3    0.00    0.50
  -5  -9   3    1.30    0.70
  -5  -9   3    1.30    0.60
  -5  -9   3    1.10    0.50
   4   9  -3    0.30    0.50
   4   9  -3    0.50    0.50
   4   9  -3    0.70    0.50
   4   9  -3    0.60    0.60
  -4  -9   3    0.20    0.50
  -4  -9   3    0.60    0.70
  -4  -9   3   -0.20    0.50
   3   9  -3    1.40    0.60
   3   9  -3    0.20    0.40
   3   9  -3    1.00    0.50
   3   9  -3    0.50    0.50
  -3  -9   3    1.20    0.50
  -3  -9   3    0.20    0.50
  -3  -9   3    0.40    0.60
   2   9  -3    0.90    0.50
   2   9  -3    0.50    0.50
   2   9  -3    0.70    0.50
   2   9  -3    0.70    0.40
  -2  -9   3    0.90    0.60
  -2  -9   3    0.70    0.50
  -2  -9   3    0.40    0.50
  -2  -9   3   -0.30    0.40
   1   9  -3   24.70    1.40
   1   9  -3   25.60    1.50
   1   9  -3   23.70    1.30
   1   9  -3   25.90    1.30
  -1  -9   3   27.60    1.50
  -1  -9   3   26.30    1.40
  -1  -9   3   27.90    1.40
  -1  -9   3   24.60    1.30
   0   9  -3   36.80    1.50
   0   9  -3   35.70    1.60
   0   9  -3   34.80    1.60
   0  -9   3   34.80    1.60
   0  -9   3   34.90    1.70
   0  -9   3   35.60    1.60
   0  -9   3   34.10    1.50
  -1   9  -3   14.70    1.10
  -1   9  -3   15.90    1.10
  -1   9  -3   14.20    1.00
   1  -9   3   13.80    1.20
   1  -9   3   12.60    1.10
   1  -9   3   14.20    1.00
  -2   9  -3    7.10    0.90
  -2   9  -3    7.30    0.80
  -2   9  -3    6.50    0.70
   2  -9   3    6.40    0.80
   2  -9   3    6.50    0.60
   2  -9   3    8.80    0.80
  -3   9  -3   67.09    2.70
  -3   9  -3   69.89    2.50
  -3   9  -3   68.39    2.40
   3  -9   3   71.09    2.60
   3  -9   3   71.49    2.70
  -4   9  -3   50.99    2.30
  -4   9  -3   50.29    2.00
  -4   9  -3   51.79    2.00
   4  -9   3   47.70    2.20
   4  -9   3   56.29    2.20
  -5   9  -3    0.40    0.80
  -5   9  -3    1.30    0.50
  -5   9  -3   -0.10    0.60
   5  -9   3    0.80    0.70
   5  -9   3    1.10    0.60
  -6   9  -3   15.90    1.40
  -6   9  -3   14.80    1.00
  -6   9  -3   15.80    1.30
   6  -9   3   12.20    1.10
  -7   9  -3    0.40    0.90
  -7   9  -3    0.80    0.60
   7  -9   3    0.60    0.70
   7  -9   3    0.20    0.50
  -8   9  -3    2.30    1.00
   8  -9   3    1.40    0.70
  -9   9  -3   28.40    2.30
   9  -9   3   24.50    1.70
 -10   9  -3    0.30    1.00
  10  -9   3    0.50    0.70
 -11   9  -3   -0.80    1.10
  11  -9   3    0.50    0.70
  14   8  -3    0.50    1.30
  14   8  -3    0.20    0.70
 -14  -8   3   -1.70    1.30
  13   8  -3    0.00    0.70
  13   8  -3    1.60    1.30
 -13  -8   3    0.20    1.20
  12   8  -3    1.00    0.80
  12   8  -3    2.10    1.20
 -12  -8   3    0.80    1.20
  11   8  -3   24.40    1.70
  11   8  -3   27.20    2.20
  11   8  -3   23.90    2.10
 -11  -8   3   25.00    2.40
  10   8  -3   22.20    1.60
  10   8  -3   23.30    2.10
 -10  -8   3   22.00    1.20
 -10  -8   3   17.90    1.80
   9   8  -3   36.50    1.80
   9   8  -3   36.80    2.30
   9   8  -3   33.20    1.60
  -9  -8   3   35.60    2.30
  -9  -8   3   36.60    1.60
   8   8  -3   15.80    1.30
   8   8  -3   15.30    1.10
   8   8  -3   15.60    1.60
  -8  -8   3   15.70    1.10
  -8  -8   3   13.90    1.40
   7   8  -3   14.80    1.40
   7   8  -3   15.10    1.20
   7   8  -3   17.50    1.20
  -7  -8   3   15.10    1.60
  -7  -8   3   16.10    1.10
   6   8  -3    5.30    0.70
   6   8  -3    3.10    0.60
  -6  -8   3    2.10    0.70
  -6  -8   3    4.00    0.60
  -6  -8   3    3.80    0.60
   5   8  -3  185.68    6.30
   5   8  -3  169.18    5.50
   5   8  -3  190.68    5.60
  -5  -8   3  183.38    5.50
  -5  -8   3  181.28    5.80
  -5  -8   3  170.38    5.50
   4   8  -3   19.00    1.30
   4   8  -3   20.70    1.30
   4   8  -3   20.60    1.20
   4   8  -3   19.30    1.20
  -4  -8   3   20.40    1.10
  -4  -8   3   19.70    1.30
  -4  -8   3   20.20    1.40
   3   8  -3    2.90    0.60
   3   8  -3    3.80    0.60
   3   8  -3    4.90    0.60
   3   8  -3    4.90    0.70
  -3  -8   3    4.80    0.70
  -3  -8   3    3.90    0.60
  -3  -8   3    4.30    0.60
  -3  -8   3    3.40    0.70
   2   8  -3    1.40    0.50
   2   8  -3    1.50    0.50
   2   8  -3    1.50    0.50
   2   8  -3    2.10    0.50
  -2  -8   3    2.70    0.60
  -2  -8   3    1.20    0.60
  -2  -8   3    2.40    0.50
  -2  -8   3    2.40    0.60
   1   8  -3    0.50    0.40
   1   8  -3    0.60    0.50
   1   8  -3    1.10    0.40
   1   8  -3    1.00    0.40
  -1  -8   3    0.90    0.50
  -1  -8   3    0.70    0.50
  -1  -8   3    2.00    0.50
  -1  -8   3    1.00    0.40
   0   8  -3   11.90    1.00
   0   8  -3   12.70    1.00
   0   8  -3   12.20    0.90
   0   8  -3   12.40    0.90
   0  -8   3   12.40    1.10
   0  -8   3   12.30    0.90
   0  -8   3   11.60    1.00
   0  -8   3   11.80    1.00
  -1   8  -3   19.10    1.10
  -1   8  -3   17.90    1.10
  -1   8  -3   19.60    1.10
   1  -8   3   19.20    1.20
   1  -8   3   20.50    1.10
   1  -8   3   19.80    1.10
   1  -8   3   20.90    1.20
  -2   8  -3    2.60    0.50
  -2   8  -3    2.40    0.60
  -2   8  -3    2.40    0.50
   2  -8   3    2.50    0.60
   2  -8   3    2.30    0.60
   2  -8   3    2.10    0.40
   2  -8   3    2.40    0.70
  -3   8  -3    6.60    0.80
  -3   8  -3    5.90    0.60
  -3   8  -3    6.00    0.70
   3  -8   3    5.00    0.70
   3  -8   3    7.20    0.80
  -4   8  -3   35.30    1.50
  -4   8  -3   35.20    1.60
  -4   8  -3   36.60    1.80
   4  -8   3   34.20    1.60
   4  -8   3   35.10    1.70
  -5   8  -3    2.70    0.60
  -5   8  -3    2.30    0.80
  -5   8  -3    3.50    0.50
   5  -8   3    2.60    0.70
   5  -8   3    1.70    0.50
  -6   8  -3   22.10    1.70
  -6   8  -3   23.20    1.10
  -6   8  -3   21.70    1.40
   6  -8   3   23.20    1.50
  -7   8  -3   10.20    1.20
  -7   8  -3   12.90    1.20
  -7   8  -3   10.50    0.70
   7  -8   3   12.20    1.10
   7  -8   3    9.50    1.00
  -8   8  -3    1.60    0.80
  -8   8  -3    0.40    0.90
   8  -8   3   -0.70    0.60
   8  -8   3   -0.30    0.40
  -9   8  -3    1.60    1.00
   9  -8   3    2.90    0.80
 -10   8  -3    3.30    1.20
  10  -8   3    2.90    0.80
 -11   8  -3   -0.50    1.10
  11  -8   3    0.00    0.60
  14   7  -3   -1.00    1.20
  14   7  -3   -0.60    0.70
 -14  -7   3   -0.80    1.30
  13   7  -3    4.50    1.40
  13   7  -3    4.10    0.80
 -13  -7   3    3.60    1.40
  12   7  -3    2.30    0.80
  12   7  -3    2.50    1.20
 -12  -7   3    0.40    1.10
  11   7  -3   -0.10    0.50
  11   7  -3    0.00    0.60
  11   7  -3    0.10    1.00
 -11  -7   3   -1.00    1.00
  10   7  -3   20.10    1.30
  10   7  -3   21.80    1.90
  10   7  -3   22.00    1.50
 -10  -7   3   22.00    2.10
 -10  -7   3   23.00    1.00
   9   7  -3    4.30    1.00
   9   7  -3    4.80    0.70
  -9  -7   3    3.80    1.00
  -9  -7   3    4.50    0.60
   8   7  -3   79.29    3.00
   8   7  -3   97.49    3.20
   8   7  -3   92.99    3.50
  -8  -7   3   93.19    3.00
  -8  -7   3   96.19    3.70
   7   7  -3    0.90    0.70
   7   7  -3   -0.70    0.50
   7   7  -3   -0.40    0.40
  -7  -7   3    0.00    0.70
  -7  -7   3    0.10    0.40
   6   7  -3   33.60    1.60
   6   7  -3   35.50    1.60
  -6  -7   3   33.90    1.50
  -6  -7   3   31.70    1.50
  -6  -7   3   33.90    1.90
   5   7  -3    0.30    0.40
   5   7  -3    0.20    0.40
   5   7  -3    0.20    0.50
  -5  -7   3   -0.30    0.40
  -5  -7   3    0.30    0.50
  -5  -7   3    1.40    0.70
   4   7  -3   59.59    2.20
   4   7  -3   61.79    2.30
   4   7  -3   63.39    2.40
   4   7  -3   59.89    2.30
  -4  -7   3   61.89    2.50
  -4  -7   3   62.39    2.30
  -4  -7   3   64.09    2.50
  -4  -7   3   63.09    2.20
   3   7  -3   85.49    2.80
   3   7  -3   81.29    2.90
   3   7  -3   81.59    2.80
   3   7  -3   83.89    2.80
  -3  -7   3   80.49    2.90
  -3  -7   3   83.79    2.90
  -3  -7   3   84.69    2.70
  -3  -7   3   80.29    2.80
   2   7  -3   20.20    1.10
   2   7  -3   19.70    1.10
   2   7  -3   19.60    1.20
   2   7  -3   19.00    1.10
  -2  -7   3   19.60    1.20
  -2  -7   3   19.20    1.10
  -2  -7   3   19.60    1.20
  -2  -7   3   20.50    1.00
   1   7  -3    3.80    0.50
   1   7  -3    3.10    0.50
   1   7  -3    3.30    0.50
   1   7  -3    4.40    0.60
  -1  -7   3    3.90    0.60
  -1  -7   3    3.50    0.50
  -1  -7   3    4.70    0.60
  -1  -7   3    3.80    0.50
   0   7  -3   54.49    2.00
   0   7  -3   57.99    2.00
   0   7  -3   57.39    2.00
   0   7  -3   53.49    2.10
   0  -7   3   58.49    2.00
   0  -7   3   58.39    2.10
   0  -7   3   56.09    2.10
   0  -7   3   56.29    2.10
  -1   7  -3   81.79    2.70
  -1   7  -3   77.69    2.70
  -1   7  -3   80.79    2.70
  -1   7  -3   80.19    2.70
   1  -7   3   84.79    2.70
   1  -7   3   81.19    2.70
   1  -7   3   84.39    2.80
   1  -7   3   82.79    2.80
  -2   7  -3    3.20    0.50
  -2   7  -3    2.40    0.50
  -2   7  -3    2.00    0.50
   2  -7   3    3.50    0.60
   2  -7   3    2.50    0.50
   2  -7   3    3.50    0.50
   2  -7   3    2.50    0.40
  -3   7  -3   71.59    2.60
  -3   7  -3   74.89    2.50
  -3   7  -3   72.49    2.50
   3  -7   3   74.09    2.60
   3  -7   3   74.79    2.60
   3  -7   3   72.79    2.60
  -4   7  -3   73.79    2.50
  -4   7  -3   73.19    2.70
  -4   7  -3   72.19    2.40
   4  -7   3   74.29    2.60
   4  -7   3   72.19    2.60
  -5   7  -3   32.80    1.50
  -5   7  -3   32.70    1.30
  -5   7  -3   27.70    1.60
   5  -7   3   30.50    1.50
  -6   7  -3   21.60    1.30
  -6   7  -3   18.70    1.50
  -6   7  -3   20.50    0.90
   6  -7   3   19.50    1.30
   6  -7   3   19.90    1.20
  -7   7  -3   16.40    1.20
  -7   7  -3   12.60    1.20
   7  -7   3   14.30    1.20
   7  -7   3   15.70    1.10
  -8   7  -3    6.00    1.00
  -8   7  -3    7.10    0.80
   8  -7   3    5.10    0.70
   8  -7   3    5.10    0.70
  -9   7  -3    3.00    0.90
   9  -7   3    2.70    0.60
   9  -7   3    3.70    0.70
 -10   7  -3    7.70    1.20
  10  -7   3    6.20    0.80
 -11   7  -3    0.00    1.00
 -11   7  -3    0.50    0.80
  11  -7   3    0.20    0.60
 -12   7  -3    0.40    1.10
  12  -7   3    0.00    0.60
  14   6  -3    2.20    1.40
  14   6  -3    0.70    0.60
 -14  -6   3    1.40    1.30
  13   6  -3    7.20    1.50
  13   6  -3    6.60    0.80
 -13  -6   3    7.40    1.40
  12   6  -3    1.90    0.70
  12   6  -3    2.80    1.20
 -12  -6   3   -0.20    1.10
  11   6  -3   20.60    1.40
  11   6  -3   20.60    1.20
  11   6  -3   19.10    1.80
 -11  -6   3   20.30    2.20
  10   6  -3    8.60    1.30
  10   6  -3    7.80    0.80
  10   6  -3    6.00    0.80
 -10  -6   3    5.10    1.20
   9   6  -3    3.60    0.70
   9   6  -3    3.30    0.60
   9   6  -3    3.10    1.00
  -9  -6   3    3.00    0.40
  -9  -6   3    1.50    0.90
   8   6  -3   99.49    3.30
   8   6  -3   99.19    3.80
  -8  -6   3  100.29    3.90
  -8  -6   3  106.59    3.20
   7   6  -3   39.60    2.00
   7   6  -3   39.80    1.70
  -7  -6   3   37.90    1.60
  -7  -6   3   42.70    1.80
  -7  -6   3   39.40    2.10
   6   6  -3    1.90    0.90
   6   6  -3    2.70    0.60
   6   6  -3    3.10    0.70
   6   6  -3    2.70    0.50
  -6  -6   3    2.20    0.50
  -6  -6   3    2.30    0.60
  -6  -6   3    2.50    0.70
   5   6  -3  312.37    9.00
   5   6  -3  322.07    9.00
   5   6  -3  306.47    9.20
  -5  -6   3  314.37    9.00
  -5  -6   3  298.67    9.20
  -5  -6   3  313.37    9.00
   4   6  -3  339.97    9.70
   4   6  -3  308.77    9.40
   4   6  -3  322.37    9.50
  -4  -6   3  341.87    9.40
  -4  -6   3  326.77    9.50
  -4  -6   3  333.97    9.40
  -4  -6   3  330.97    9.70
   3   6  -3    0.80    0.40
   3   6  -3    0.60    0.40
   3   6  -3    0.90    0.40
   3   6  -3    1.30    0.40
  -3  -6   3    1.20    0.50
  -3  -6   3    1.20    0.40
  -3  -6   3    1.00    0.50
  -3  -6   3    0.90    0.40
   2   6  -3    0.70    0.40
   2   6  -3   -0.10    0.40
   2   6  -3    0.10    0.40
   2   6  -3    0.60    0.40
  -2  -6   3    0.40    0.40
  -2  -6   3   -0.10    0.40
  -2  -6   3    0.60    0.50
  -2  -6   3    0.20    0.40
   1   6  -3  119.59    3.70
   1   6  -3  113.69    3.70
   1   6  -3  119.79    3.70
   1   6  -3  122.29    3.70
  -1  -6   3  119.99    3.70
  -1  -6   3  115.39    3.70
  -1  -6   3  121.69    3.60
  -1  -6   3  120.39    3.70
[truncated: 5,084,911 more chars]
